# Supplementary material for: 1-Phenylethane-1,2-diyl 1,1′-biphenyl-2,2′-dicarboxylate
Source: Acta Crystallogr Sect E Struct Rep Online. 2012 Apr 28;68(Pt 5):o1551. doi: 10.1107/S1600536812018065 (PMC3344650; doi:10.1107/S1600536812018065)
Supplement: Supplementary file 1 [file e-68-o1551-sup1.cif]

##############################################################################
#                                                                            #
# This CIF contains the data in a paper accepted for publication in          #
# Acta Crystallographica Section E. It conforms to the requirements of       #
# Notes for Authors for Acta Crystallographica Section E, and has been       #
# peer reviewed under the auspices of the IUCr Commission on Journals.       #
#                                                                            #
# Full details of the Crystallographic Information File format               #
# are given in the paper "The Crystallographic Information File (CIF):       #
# a New Standard Archive File for Crystallography" by S. R. Hall, F. H.      #
# Allen and I. D. Brown [Acta Cryst. (1991), A47, 655-685].                  #
#                                                                            #
# The current version of the core CIF dictionary is obtainable from          #
# ftp://ftp.iucr.org/pub/cif_core.dic.                                       #
#                                                                            #
# Software is freely available for graphical display of the structure(s)     #
# in this CIF. For information consult the CIF software page                 #
# http://www.iucr.org/resources/cif/software.                                #
#                                                                            #
# This file may be used for bona fide research purposes within the           #
# scientific community so long as proper attribution is given to the journal # 
# article from which it was obtained.                                        #
#                                                                            #
##############################################################################
data_global
_audit_creation_method     'form.cif (version 2.0)'
_journal_data_validation_number     ?
_journal_date_recd_electronic     2012-04-20
_journal_date_accepted     2012-04-23
_journal_name_full     'Acta Crystallographica, Section E'
_journal_year     2012
_journal_volume     68
_journal_issue      5
_journal_page_first     o1551
_journal_page_last     o1551
_journal_paper_category     QO
_journal_paper_doi     10.1107/S1600536812018065
_journal_coeditor_code     HB6748
_publ_contact_author_name     'Prof. Fun, Hoong-Kun'
_publ_contact_author_address
;
      X-ray Crystallography Unit
      School of Physics
      Universiti Sains Malaysia
      11800 USM, Penang
      MALAYSIA
;
_publ_contact_author_email     'hkfun@usm.my'
_publ_contact_author_fax     '604 6579150'
_publ_contact_author_phone     '604 6533652'
_publ_section_title
;
1-Phenylethane-1,2-diyl 1,1'-biphenyl-2,2'-dicarboxylate
;
loop_
    _publ_author_name
    _publ_author_footnote
    _publ_author_address
    'Hoong-Kun Fun'
;
      Thomson Reuters ResearcherID: A-3561-2009.
;
;     X-ray Crystallography Unit
      School of Physics
      Universiti Sains Malaysia
      11800 USM, Penang
      Malaysia
;
    'Ching Kheng Quah'
;
      Thomson Reuters ResearcherID: A-5525-2009.
;
;
      X-ray Crystallography Unit
      School of Physics
      Universiti Sains Malaysia
      11800 USM, Penang
      Malaysia
;
    'Dongdong Wu' ?
;
     School of Chemistry and Chemical Engineering
     Nanjing University
     Nanjing, 210093
     People's Republic of China
;
data_I
_audit_creation_method     SHELXL-97
_chemical_name_systematic
;
1-Phenylethane-1,2-diyl 1,1'-biphenyl-2,2'-dicarboxylate
;
_chemical_name_common
;
7-Phenyl-7,8-dihydrodibenzo[<i>f</i>,<i>h</i>][1,4]dioxecine-5,10-dione
;
_chemical_formula_moiety     'C22 H16 O4'
_chemical_formula_sum     'C22 H16 O4'
_chemical_formula_iupac     'C22 H16 O4'
_chemical_formula_weight     344.35
_chemical_melting_point     ?
_symmetry_cell_setting     orthorhombic
_symmetry_space_group_name_H-M     'P b c a'
_symmetry_space_group_name_Hall     '-P 2ac 2ab'
loop_
    _symmetry_equiv_pos_as_xyz
    'x, y, z'
    '-x+1/2, -y, z+1/2'
    '-x, y+1/2, -z+1/2'
    'x+1/2, -y+1/2, -z'
    '-x, -y, -z'
    'x-1/2, y, -z-1/2'
    'x, -y-1/2, z-1/2'
    '-x-1/2, y-1/2, z'
_cell_length_a     21.2454(15)
_cell_length_b     13.2363(7)
_cell_length_c     12.1954(7)
_cell_angle_alpha     90.00
_cell_angle_beta     90.00
_cell_angle_gamma     90.00
_cell_volume     3429.5(4)
_cell_formula_units_Z     8
_cell_measurement_reflns_used     6139
_cell_measurement_theta_min     2.46
_cell_measurement_theta_max     24.03
_cell_measurement_temperature     296
_exptl_crystal_description     'plate'
_exptl_crystal_colour     'colourless'
_exptl_crystal_size_max     0.27
_exptl_crystal_size_mid     0.224
_exptl_crystal_size_min     0.075
_exptl_crystal_density_diffrn     1.334
_exptl_crystal_density_meas     ?
_exptl_crystal_density_method     'not measured'
_exptl_crystal_F_000     1440
_exptl_absorpt_coefficient_mu     0.092
_exptl_absorpt_correction_type     multi-scan
_exptl_absorpt_process_details     '(<i>SADABS</i>; Bruker, 2009)'
_exptl_absorpt_correction_T_min     0.9757
_exptl_absorpt_correction_T_max     0.9932
_exptl_special_details     ?
_diffrn_ambient_temperature     296
_diffrn_radiation_type     MoK\a
_diffrn_radiation_wavelength     0.71073
_diffrn_radiation_source     'fine-focus sealed tube'
_diffrn_radiation_monochromator     graphite
_diffrn_measurement_device_type     'Bruker SMART APEXII DUO CCD'
_diffrn_measurement_method     '\f and \w scans'
_diffrn_detector_area_resol_mean     ?
_diffrn_reflns_number     67362
_diffrn_reflns_av_R_equivalents     0.0752
_diffrn_reflns_av_sigmaI/netI     0.0301
_diffrn_reflns_theta_min     1.92
_diffrn_reflns_theta_max     30.02
_diffrn_reflns_theta_full     30.02
_diffrn_measured_fraction_theta_max     1.000
_diffrn_measured_fraction_theta_full     1.000
_diffrn_reflns_limit_h_min     -29
_diffrn_reflns_limit_h_max     29
_diffrn_reflns_limit_k_min     -18
_diffrn_reflns_limit_k_max     18
_diffrn_reflns_limit_l_min     -17
_diffrn_reflns_limit_l_max     17
_diffrn_standards_number     0
_diffrn_standards_interval_count     .
_diffrn_standards_interval_time     .
_diffrn_standards_decay_%     ?
_refine_special_details
;
 Refinement of F^2^ against ALL reflections.  The weighted R-factor wR and
 goodness of fit S are based on F^2^, conventional R-factors R are based
 on F, with F set to zero for negative F^2^. The threshold expression of
 F^2^ > 2sigma(F^2^) is used only for calculating R-factors(gt) etc. and is
 not relevant to the choice of reflections for refinement.  R-factors based
 on F^2^ are statistically about twice as large as those based on F, and R-
 factors based on ALL data will be even larger.
;
_reflns_number_total     5014
_reflns_number_gt     2961
_reflns_threshold_expression     I>2\s(I)
_refine_ls_structure_factor_coef     Fsqd
_refine_ls_matrix_type     full
_refine_ls_R_factor_all     0.0907
_refine_ls_R_factor_gt     0.0441
_refine_ls_wR_factor_gt     0.0916
_refine_ls_wR_factor_ref     0.1132
_refine_ls_goodness_of_fit_ref     0.993
_refine_ls_restrained_S_all     0.993
_refine_ls_number_reflns     5014
_refine_ls_number_parameters     235
_refine_ls_number_restraints     0
_refine_ls_hydrogen_treatment     constr
_refine_ls_weighting_scheme     calc
_refine_ls_weighting_details
         'calc w=1/[\s^2^(Fo^2^)+(0.0382P)^2^+0.8815P] where P=(Fo^2^+2Fc^2^)/3'
_atom_sites_solution_hydrogens     geom
_atom_sites_solution_primary     direct
_atom_sites_solution_secondary     difmap
_refine_ls_shift/su_max     0.001
_refine_ls_shift/su_mean     0.001
_refine_diff_density_max     0.156
_refine_diff_density_min     -0.162
_refine_ls_extinction_method     none
_refine_ls_extinction_coef     ?
loop_
    _atom_type_symbol
    _atom_type_description
    _atom_type_scat_dispersion_real
    _atom_type_scat_dispersion_imag
    _atom_type_scat_source
    'C' 'C' 0.0033 0.0016
                         'International Tables Vol C Tables 4.2.6.8 and 6.1.1.4'
    'H' 'H' 0.0000 0.0000
                         'International Tables Vol C Tables 4.2.6.8 and 6.1.1.4'
    'O' 'O' 0.0106 0.0060
                         'International Tables Vol C Tables 4.2.6.8 and 6.1.1.4'
_computing_data_collection     'APEX2 (Bruker, 2009)'
_computing_cell_refinement     'SAINT (Bruker, 2009)'
_computing_data_reduction     'SAINT (Bruker, 2009)'
_computing_structure_solution     'SHELXTL (Sheldrick, 2008)'
_computing_structure_refinement     'SHELXTL (Sheldrick, 2008)'
_computing_molecular_graphics     'SHELXTL (Sheldrick, 2008)'
_computing_publication_material
                             'SHELXTL (Sheldrick, 2008) and PLATON (Spek, 2009)'
loop_
    _atom_site_type_symbol
    _atom_site_label
    _atom_site_fract_x
    _atom_site_fract_y
    _atom_site_fract_z
    _atom_site_U_iso_or_equiv
    _atom_site_adp_type
    _atom_site_calc_flag
    _atom_site_refinement_flags
    _atom_site_occupancy
    _atom_site_symmetry_multiplicity
    _atom_site_disorder_assembly
    _atom_site_disorder_group
    O O1 0.26894(5) 0.00729(8) -0.06424(9) 0.0525(3) Uani d . 1 1 . .
    O O2 0.28774(4) 0.14794(8) 0.03621(8) 0.0431(2) Uani d . 1 1 . .
    O O3 0.18085(5) 0.27892(8) -0.05404(9) 0.0517(3) Uani d . 1 1 . .
    O O4 0.25786(5) 0.22593(9) -0.16930(8) 0.0494(3) Uani d . 1 1 . .
    C C1 0.07994(7) 0.07069(12) 0.06878(12) 0.0481(4) Uani d . 1 1 . .
    H H1A 0.0415 0.0732 0.0323 0.058 Uiso calc R 1 1 . .
    C C2 0.08085(7) 0.06903(14) 0.18225(13) 0.0551(4) Uani d . 1 1 . .
    H H2A 0.0432 0.0708 0.2211 0.066 Uiso calc R 1 1 . .
    C C3 0.13733(8) 0.06473(13) 0.23800(13) 0.0525(4) Uani d . 1 1 . .
    H H3A 0.1378 0.0628 0.3142 0.063 Uiso calc R 1 1 . .
    C C4 0.19297(7) 0.06329(12) 0.18020(12) 0.0461(4) Uani d . 1 1 . .
    H H4A 0.2311 0.0611 0.2177 0.055 Uiso calc R 1 1 . .
    C C5 0.19263(6) 0.06515(10) 0.06611(11) 0.0375(3) Uani d . 1 1 . .
    C C6 0.13535(6) 0.06867(11) 0.00836(11) 0.0382(3) Uani d . 1 1 . .
    C C7 0.13142(6) 0.07071(11) -0.11413(11) 0.0397(3) Uani d . 1 1 . .
    C C8 0.09627(7) -0.00380(13) -0.16669(14) 0.0492(4) Uani d . 1 1 . .
    H H8A 0.0757 -0.0524 -0.1250 0.059 Uiso calc R 1 1 . .
    C C9 0.09149(8) -0.00670(14) -0.27979(15) 0.0587(5) Uani d . 1 1 . .
    H H9A 0.0677 -0.0569 -0.3134 0.070 Uiso calc R 1 1 . .
    C C10 0.12184(8) 0.06460(15) -0.34267(14) 0.0602(5) Uani d . 1 1 . .
    H H10A 0.1185 0.0625 -0.4187 0.072 Uiso calc R 1 1 . .
    C C11 0.15715(7) 0.13905(14) -0.29305(12) 0.0511(4) Uani d . 1 1 . .
    H H11A 0.1781 0.1866 -0.3357 0.061 Uiso calc R 1 1 . .
    C C12 0.16148(6) 0.14330(11) -0.17924(11) 0.0404(3) Uani d . 1 1 . .
    C C13 0.19893(7) 0.22471(12) -0.12604(12) 0.0417(3) Uani d . 1 1 . .
    C C14 0.30724(7) 0.26949(13) -0.10300(13) 0.0508(4) Uani d . 1 1 . .
    H H14A 0.2900 0.3201 -0.0539 0.061 Uiso calc R 1 1 . .
    H H14B 0.3386 0.3014 -0.1493 0.061 Uiso calc R 1 1 . .
    C C15 0.33672(6) 0.18389(12) -0.03764(12) 0.0433(3) Uani d . 1 1 . .
    H H15A 0.3492 0.1293 -0.0874 0.052 Uiso calc R 1 1 . .
    C C16 0.25324(6) 0.06640(11) 0.00485(12) 0.0384(3) Uani d . 1 1 . .
    C C17 0.39237(6) 0.21678(12) 0.02917(12) 0.0446(3) Uani d . 1 1 . .
    C C18 0.45246(7) 0.18547(15) 0.00219(14) 0.0592(4) Uani d . 1 1 . .
    H H18A 0.4587 0.1439 -0.0583 0.071 Uiso calc R 1 1 . .
    C C19 0.50365(8) 0.21590(18) 0.06533(17) 0.0737(6) Uani d . 1 1 . .
    H H19A 0.5441 0.1957 0.0460 0.088 Uiso calc R 1 1 . .
    C C20 0.49468(9) 0.27522(16) 0.15542(18) 0.0722(6) Uani d . 1 1 . .
    H H20A 0.5288 0.2936 0.1989 0.087 Uiso calc R 1 1 . .
    C C21 0.43562(10) 0.30752(16) 0.18154(16) 0.0706(5) Uani d . 1 1 . .
    H H21A 0.4298 0.3491 0.2422 0.085 Uiso calc R 1 1 . .
    C C22 0.38446(8) 0.27928(14) 0.11904(14) 0.0584(4) Uani d . 1 1 . .
    H H22A 0.3445 0.3024 0.1374 0.070 Uiso calc R 1 1 . .
loop_
    _atom_site_aniso_label
    _atom_site_aniso_U_11
    _atom_site_aniso_U_22
    _atom_site_aniso_U_33
    _atom_site_aniso_U_12
    _atom_site_aniso_U_13
    _atom_site_aniso_U_23
    O1 0.0485(6) 0.0438(6) 0.0653(7) 0.0023(5) 0.0063(5) -0.0075(5)
    O2 0.0387(5) 0.0468(6) 0.0439(5) -0.0077(4) 0.0023(4) 0.0004(5)
    O3 0.0564(6) 0.0452(6) 0.0536(6) 0.0025(5) -0.0006(5) -0.0029(5)
    O4 0.0434(5) 0.0608(7) 0.0440(6) -0.0064(5) -0.0021(4) 0.0075(5)
    C1 0.0363(7) 0.0583(10) 0.0498(9) -0.0033(7) -0.0002(6) 0.0030(8)
    C2 0.0455(8) 0.0677(12) 0.0521(10) -0.0073(8) 0.0113(7) 0.0018(8)
    C3 0.0584(9) 0.0594(10) 0.0398(8) -0.0107(8) 0.0029(7) 0.0032(7)
    C4 0.0472(8) 0.0479(9) 0.0432(8) -0.0070(7) -0.0058(6) 0.0062(7)
    C5 0.0382(7) 0.0333(7) 0.0410(7) -0.0027(6) -0.0011(6) 0.0038(6)
    C6 0.0365(7) 0.0378(7) 0.0405(7) -0.0013(6) -0.0019(6) 0.0027(6)
    C7 0.0333(6) 0.0443(8) 0.0416(7) 0.0052(6) -0.0023(6) -0.0020(6)
    C8 0.0420(7) 0.0500(9) 0.0557(9) 0.0000(7) -0.0016(7) -0.0073(8)
    C9 0.0511(9) 0.0685(12) 0.0566(10) 0.0000(9) -0.0052(8) -0.0228(9)
    C10 0.0563(9) 0.0838(14) 0.0405(8) 0.0066(10) -0.0045(7) -0.0124(9)
    C11 0.0483(8) 0.0649(11) 0.0400(8) 0.0051(8) -0.0009(7) 0.0021(8)
    C12 0.0361(6) 0.0463(8) 0.0387(7) 0.0056(6) -0.0028(6) 0.0005(6)
    C13 0.0427(7) 0.0434(8) 0.0391(7) 0.0019(6) -0.0035(6) 0.0107(7)
    C14 0.0436(8) 0.0549(10) 0.0539(9) -0.0118(7) -0.0041(7) 0.0081(8)
    C15 0.0376(7) 0.0486(8) 0.0437(8) -0.0068(6) 0.0042(6) 0.0024(7)
    C16 0.0365(6) 0.0354(7) 0.0433(7) 0.0013(6) -0.0053(6) 0.0055(6)
    C17 0.0389(7) 0.0483(9) 0.0467(8) -0.0072(7) 0.0008(6) 0.0089(7)
    C18 0.0435(8) 0.0797(13) 0.0544(10) -0.0010(8) 0.0062(7) 0.0063(9)
    C19 0.0367(8) 0.1048(17) 0.0796(14) -0.0100(10) 0.0000(9) 0.0220(13)
    C20 0.0571(10) 0.0842(14) 0.0752(13) -0.0311(10) -0.0176(10) 0.0184(11)
    C21 0.0758(12) 0.0676(13) 0.0682(12) -0.0184(10) -0.0152(10) -0.0050(10)
    C22 0.0521(9) 0.0604(11) 0.0626(11) -0.0031(8) -0.0051(8) -0.0048(9)
_geom_special_details
;
 All esds (except the esd in the dihedral angle between two l.s. planes)
 are estimated using the full covariance matrix.  The cell esds are taken
 into account individually in the estimation of esds in distances, angles
 and torsion angles; correlations between esds in cell parameters are only
 used when they are defined by crystal symmetry.  An approximate (isotropic)
 treatment of cell esds is used for estimating esds involving l.s. planes.
;
loop_
    _geom_bond_atom_site_label_1
    _geom_bond_atom_site_label_2
    _geom_bond_site_symmetry_2
    _geom_bond_distance
    _geom_bond_publ_flag
    O1 C16 . 1.1972(17) ?
    O2 C16 . 1.3596(17) ?
    O2 C15 . 1.4562(16) ?
    O3 C13 . 1.1973(17) ?
    O4 C13 . 1.3586(17) ?
    O4 C14 . 1.4446(18) ?
    C1 C2 . 1.384(2) ?
    C1 C6 . 1.3891(19) ?
    C1 H1A . 0.9300 ?
    C2 C3 . 1.380(2) ?
    C2 H2A . 0.9300 ?
    C3 C4 . 1.376(2) ?
    C3 H3A . 0.9300 ?
    C4 C5 . 1.3916(19) ?
    C4 H4A . 0.9300 ?
    C5 C6 . 1.4068(18) ?
    C5 C16 . 1.4888(19) ?
    C6 C7 . 1.4965(19) ?
    C7 C8 . 1.393(2) ?
    C7 C12 . 1.400(2) ?
    C8 C9 . 1.384(2) ?
    C8 H8A . 0.9300 ?
    C9 C10 . 1.376(3) ?
    C9 H9A . 0.9300 ?
    C10 C11 . 1.378(2) ?
    C10 H10A . 0.9300 ?
    C11 C12 . 1.392(2) ?
    C11 H11A . 0.9300 ?
    C12 C13 . 1.488(2) ?
    C14 C15 . 1.520(2) ?
    C14 H14A . 0.9700 ?
    C14 H14B . 0.9700 ?
    C15 C17 . 1.5003(19) ?
    C15 H15A . 0.9800 ?
    C17 C18 . 1.382(2) ?
    C17 C22 . 1.383(2) ?
    C18 C19 . 1.392(2) ?
    C18 H18A . 0.9300 ?
    C19 C20 . 1.364(3) ?
    C19 H19A . 0.9300 ?
    C20 C21 . 1.363(3) ?
    C20 H20A . 0.9300 ?
    C21 C22 . 1.379(2) ?
    C21 H21A . 0.9300 ?
    C22 H22A . 0.9300 ?
loop_
    _geom_angle_atom_site_label_1
    _geom_angle_atom_site_label_2
    _geom_angle_atom_site_label_3
    _geom_angle_site_symmetry_1
    _geom_angle_site_symmetry_3
    _geom_angle
    _geom_angle_publ_flag
    C16 O2 C15 . . 118.08(11) ?
    C13 O4 C14 . . 117.17(12) ?
    C2 C1 C6 . . 121.21(14) ?
    C2 C1 H1A . . 119.4 ?
    C6 C1 H1A . . 119.4 ?
    C3 C2 C1 . . 120.35(14) ?
    C3 C2 H2A . . 119.8 ?
    C1 C2 H2A . . 119.8 ?
    C4 C3 C2 . . 119.66(14) ?
    C4 C3 H3A . . 120.2 ?
    C2 C3 H3A . . 120.2 ?
    C3 C4 C5 . . 120.49(14) ?
    C3 C4 H4A . . 119.8 ?
    C5 C4 H4A . . 119.8 ?
    C4 C5 C6 . . 120.37(13) ?
    C4 C5 C16 . . 119.83(12) ?
    C6 C5 C16 . . 119.77(12) ?
    C1 C6 C5 . . 117.92(13) ?
    C1 C6 C7 . . 118.80(12) ?
    C5 C6 C7 . . 123.27(12) ?
    C8 C7 C12 . . 117.99(13) ?
    C8 C7 C6 . . 118.44(13) ?
    C12 C7 C6 . . 123.57(13) ?
    C9 C8 C7 . . 121.17(16) ?
    C9 C8 H8A . . 119.4 ?
    C7 C8 H8A . . 119.4 ?
    C10 C9 C8 . . 120.13(16) ?
    C10 C9 H9A . . 119.9 ?
    C8 C9 H9A . . 119.9 ?
    C9 C10 C11 . . 120.04(15) ?
    C9 C10 H10A . . 120.0 ?
    C11 C10 H10A . . 120.0 ?
    C10 C11 C12 . . 120.17(16) ?
    C10 C11 H11A . . 119.9 ?
    C12 C11 H11A . . 119.9 ?
    C11 C12 C7 . . 120.49(14) ?
    C11 C12 C13 . . 119.94(14) ?
    C7 C12 C13 . . 119.56(12) ?
    O3 C13 O4 . . 124.98(14) ?
    O3 C13 C12 . . 125.60(13) ?
    O4 C13 C12 . . 109.39(13) ?
    O4 C14 C15 . . 107.18(13) ?
    O4 C14 H14A . . 110.3 ?
    C15 C14 H14A . . 110.3 ?
    O4 C14 H14B . . 110.3 ?
    C15 C14 H14B . . 110.3 ?
    H14A C14 H14B . . 108.5 ?
    O2 C15 C17 . . 108.79(11) ?
    O2 C15 C14 . . 105.86(11) ?
    C17 C15 C14 . . 113.15(13) ?
    O2 C15 H15A . . 109.6 ?
    C17 C15 H15A . . 109.6 ?
    C14 C15 H15A . . 109.6 ?
    O1 C16 O2 . . 124.52(13) ?
    O1 C16 C5 . . 125.93(13) ?
    O2 C16 C5 . . 109.50(12) ?
    C18 C17 C22 . . 118.70(15) ?
    C18 C17 C15 . . 120.77(15) ?
    C22 C17 C15 . . 120.53(14) ?
    C17 C18 C19 . . 120.21(18) ?
    C17 C18 H18A . . 119.9 ?
    C19 C18 H18A . . 119.9 ?
    C20 C19 C18 . . 120.20(18) ?
    C20 C19 H19A . . 119.9 ?
    C18 C19 H19A . . 119.9 ?
    C21 C20 C19 . . 119.83(17) ?
    C21 C20 H20A . . 120.1 ?
    C19 C20 H20A . . 120.1 ?
    C20 C21 C22 . . 120.74(19) ?
    C20 C21 H21A . . 119.6 ?
    C22 C21 H21A . . 119.6 ?
    C21 C22 C17 . . 120.28(17) ?
    C21 C22 H22A . . 119.9 ?
    C17 C22 H22A . . 119.9 ?
loop_
    _geom_torsion_atom_site_label_1
    _geom_torsion_atom_site_label_2
    _geom_torsion_atom_site_label_3
    _geom_torsion_atom_site_label_4
    _geom_torsion_site_symmetry_1
    _geom_torsion_site_symmetry_2
    _geom_torsion_site_symmetry_3
    _geom_torsion_site_symmetry_4
    _geom_torsion
    _geom_torsion_publ_flag
    C6 C1 C2 C3 . . . . -0.4(3) ?
    C1 C2 C3 C4 . . . . 0.8(3) ?
    C2 C3 C4 C5 . . . . -0.6(3) ?
    C3 C4 C5 C6 . . . . 0.1(2) ?
    C3 C4 C5 C16 . . . . 178.33(15) ?
    C2 C1 C6 C5 . . . . -0.2(2) ?
    C2 C1 C6 C7 . . . . -179.94(15) ?
    C4 C5 C6 C1 . . . . 0.3(2) ?
    C16 C5 C6 C1 . . . . -177.94(14) ?
    C4 C5 C6 C7 . . . . -179.93(14) ?
    C16 C5 C6 C7 . . . . 1.8(2) ?
    C1 C6 C7 C8 . . . . -56.42(19) ?
    C5 C6 C7 C8 . . . . 123.83(15) ?
    C1 C6 C7 C12 . . . . 123.92(16) ?
    C5 C6 C7 C12 . . . . -55.8(2) ?
    C12 C7 C8 C9 . . . . 0.5(2) ?
    C6 C7 C8 C9 . . . . -179.19(14) ?
    C7 C8 C9 C10 . . . . 0.2(3) ?
    C8 C9 C10 C11 . . . . 0.1(3) ?
    C9 C10 C11 C12 . . . . -1.0(2) ?
    C10 C11 C12 C7 . . . . 1.6(2) ?
    C10 C11 C12 C13 . . . . -179.13(14) ?
    C8 C7 C12 C11 . . . . -1.4(2) ?
    C6 C7 C12 C11 . . . . 178.28(13) ?
    C8 C7 C12 C13 . . . . 179.39(13) ?
    C6 C7 C12 C13 . . . . -1.0(2) ?
    C14 O4 C13 O3 . . . . 21.5(2) ?
    C14 O4 C13 C12 . . . . -156.50(12) ?
    C11 C12 C13 O3 . . . . 129.03(16) ?
    C7 C12 C13 O3 . . . . -51.7(2) ?
    C11 C12 C13 O4 . . . . -53.03(17) ?
    C7 C12 C13 O4 . . . . 126.21(13) ?
    C13 O4 C14 C15 . . . . 92.18(15) ?
    C16 O2 C15 C17 . . . . -141.79(12) ?
    C16 O2 C15 C14 . . . . 96.32(14) ?
    O4 C14 C15 O2 . . . . -65.31(15) ?
    O4 C14 C15 C17 . . . . 175.64(12) ?
    C15 O2 C16 O1 . . . . 18.96(19) ?
    C15 O2 C16 C5 . . . . -158.71(11) ?
    C4 C5 C16 O1 . . . . 124.59(16) ?
    C6 C5 C16 O1 . . . . -57.1(2) ?
    C4 C5 C16 O2 . . . . -57.78(17) ?
    C6 C5 C16 O2 . . . . 120.49(14) ?
    O2 C15 C17 C18 . . . . 132.03(15) ?
    C14 C15 C17 C18 . . . . -110.62(17) ?
    O2 C15 C17 C22 . . . . -48.06(19) ?
    C14 C15 C17 C22 . . . . 69.29(19) ?
    C22 C17 C18 C19 . . . . 0.6(3) ?
    C15 C17 C18 C19 . . . . -179.52(16) ?
    C17 C18 C19 C20 . . . . 1.3(3) ?
    C18 C19 C20 C21 . . . . -2.2(3) ?
    C19 C20 C21 C22 . . . . 1.3(3) ?
    C20 C21 C22 C17 . . . . 0.6(3) ?
    C18 C17 C22 C21 . . . . -1.5(3) ?
    C15 C17 C22 C21 . . . . 178.61(16) ?
_iucr_refine_instructions_details
;
TITL wdd69m in Pbca (RT)
CELL 0.71073  21.2454  13.2363  12.1954  90.000  90.000  90.000
ZERR    8.00   0.0015   0.0007   0.0007   0.000   0.000   0.000
LATT  1
SYMM 0.5-X, -Y, 0.5+Z
SYMM -X, 0.5+Y, 0.5-Z
SYMM 0.5+X, 0.5-Y, -Z
SFAC C H O
UNIT 176 128 32
SIZE 0.075 0.224 0.27
L.S. 10
BOND $H
FMAP 2 3 60
PLAN 20
ACTA
CONF
WGHT    0.038200    0.881500
FVAR       0.32321
O1    3    0.268939    0.007286   -0.064241    11.00000    0.04853    0.04375 =
         0.06526   -0.00747    0.00630    0.00228
O2    3    0.287739    0.147944    0.036207    11.00000    0.03867    0.04682 =
         0.04386    0.00039    0.00232   -0.00767
O3    3    0.180850    0.278922   -0.054041    11.00000    0.05639    0.04525 =
         0.05358   -0.00291   -0.00064    0.00246
O4    3    0.257856    0.225930   -0.169299    11.00000    0.04342    0.06084 =
         0.04395    0.00749   -0.00214   -0.00644
C1    1    0.079938    0.070691    0.068775    11.00000    0.03628    0.05832 =
         0.04978    0.00297   -0.00021   -0.00334
AFIX  43
H1A   2    0.041524    0.073211    0.032312    11.00000   -1.20000
AFIX   0
C2    1    0.080846    0.069029    0.182249    11.00000    0.04547    0.06767 =
         0.05212    0.00183    0.01132   -0.00728
AFIX  43
H2A   2    0.043206    0.070814    0.221133    11.00000   -1.20000
AFIX   0
C3    1    0.137328    0.064734    0.238000    11.00000    0.05841    0.05942 =
         0.03977    0.00318    0.00289   -0.01071
AFIX  43
H3A   2    0.137786    0.062826    0.314226    11.00000   -1.20000
AFIX   0
C4    1    0.192968    0.063291    0.180201    11.00000    0.04715    0.04792 =
         0.04316    0.00620   -0.00577   -0.00695
AFIX  43
H4A   2    0.231068    0.061053    0.217670    11.00000   -1.20000
AFIX   0
C5    1    0.192631    0.065155    0.066113    11.00000    0.03816    0.03333 =
         0.04100    0.00384   -0.00110   -0.00268
C6    1    0.135354    0.068666    0.008363    11.00000    0.03646    0.03778 =
         0.04049    0.00274   -0.00194   -0.00132
C7    1    0.131423    0.070712   -0.114135    11.00000    0.03328    0.04425 =
         0.04162   -0.00204   -0.00232    0.00520
C8    1    0.096272   -0.003798   -0.166686    11.00000    0.04196    0.05004 =
         0.05575   -0.00727   -0.00160    0.00001
AFIX  43
H8A   2    0.075659   -0.052449   -0.125002    11.00000   -1.20000
AFIX   0
C9    1    0.091486   -0.006697   -0.279788    11.00000    0.05110    0.06851 =
         0.05656   -0.02275   -0.00524    0.00001
AFIX  43
H9A   2    0.067712   -0.056916   -0.313391    11.00000   -1.20000
AFIX   0
C10   1    0.121842    0.064598   -0.342668    11.00000    0.05631    0.08382 =
         0.04050   -0.01243   -0.00452    0.00660
AFIX  43
H10A  2    0.118526    0.062541   -0.418674    11.00000   -1.20000
AFIX   0
C11   1    0.157154    0.139046   -0.293048    11.00000    0.04831    0.06491 =
         0.03999    0.00209   -0.00090    0.00512
AFIX  43
H11A  2    0.178143    0.186554   -0.335707    11.00000   -1.20000
AFIX   0
C12   1    0.161480    0.143300   -0.179237    11.00000    0.03610    0.04630 =
         0.03873    0.00052   -0.00284    0.00556
C13   1    0.198931    0.224711   -0.126043    11.00000    0.04270    0.04336 =
         0.03914    0.01068   -0.00347    0.00194
C14   1    0.307238    0.269485   -0.102997    11.00000    0.04362    0.05493 =
         0.05389    0.00809   -0.00406   -0.01182
AFIX  23
H14A  2    0.289997    0.320083   -0.053922    11.00000   -1.20000
H14B  2    0.338593    0.301385   -0.149300    11.00000   -1.20000
AFIX   0
C15   1    0.336723    0.183889   -0.037638    11.00000    0.03756    0.04858 =
         0.04365    0.00238    0.00421   -0.00676
AFIX  13
H15A  2    0.349243    0.129339   -0.087401    11.00000   -1.20000
AFIX   0
C16   1    0.253243    0.066397    0.004852    11.00000    0.03646    0.03544 =
         0.04330    0.00553   -0.00527    0.00135
C17   1    0.392368    0.216781    0.029171    11.00000    0.03894    0.04827 =
         0.04672    0.00889    0.00085   -0.00724
C18   1    0.452457    0.185466    0.002190    11.00000    0.04346    0.07968 =
         0.05443    0.00632    0.00620   -0.00098
AFIX  43
H18A  2    0.458716    0.143926   -0.058338    11.00000   -1.20000
AFIX   0
C19   1    0.503652    0.215902    0.065327    11.00000    0.03670    0.10479 =
         0.07955    0.02195    0.00002   -0.00997
AFIX  43
H19A  2    0.544089    0.195724    0.046008    11.00000   -1.20000
AFIX   0
C20   1    0.494684    0.275218    0.155420    11.00000    0.05705    0.08420 =
         0.07523    0.01842   -0.01761   -0.03107
AFIX  43
H20A  2    0.528767    0.293583    0.198925    11.00000   -1.20000
AFIX   0
C21   1    0.435620    0.307524    0.181542    11.00000    0.07585    0.06764 =
         0.06824   -0.00502   -0.01521   -0.01840
AFIX  43
H21A  2    0.429765    0.349069    0.242190    11.00000   -1.20000
AFIX   0
C22   1    0.384458    0.279285    0.119036    11.00000    0.05207    0.06042 =
         0.06261   -0.00477   -0.00508   -0.00311
AFIX  43
H22A  2    0.344475    0.302358    0.137379    11.00000   -1.20000
HKLF 4 1 -0.5 -0.5 -1 -0.5 0.5 0 0.5 0.5 0
REM  wdd69m in Pbca (RT)
REM R1 =  0.0441 for   2961 Fo > 4sig(Fo)  and  0.0907 for all   5014 data
REM    235 parameters refined using      0 restraints
END
WGHT      0.0382      0.8815
REM Highest difference peak  0.156,  deepest hole -0.162,  1-sigma level  0.034
Q1    1   0.1781  0.1815 -0.1595  11.00000  0.05    0.16
Q2    1   0.3425  0.2720 -0.1828  11.00000  0.05    0.16
Q3    1   0.4594  0.1176 -0.0364  11.00000  0.05    0.15
Q4    1   0.4035  0.2740  0.0519  11.00000  0.05    0.14
Q5    1   0.1562  0.1012 -0.1471  11.00000  0.05    0.14
Q6    1   0.1892  0.0785  0.1216  11.00000  0.05    0.13
Q7    1   0.1200  0.0080 -0.3061  11.00000  0.05    0.13
Q8    1   0.1301  0.0656 -0.0515  11.00000  0.05    0.13
Q9    1   0.4183  0.2135 -0.0006  11.00000  0.05    0.13
Q10   1   0.3383  0.2601  0.1812  11.00000  0.05    0.12
Q11   1   0.1789  0.1188 -0.2262  11.00000  0.05    0.12
Q12   1   0.4963  0.1531  0.0344  11.00000  0.05    0.11
Q13   1   0.2218  0.0572  0.0426  11.00000  0.05    0.11
Q14   1   0.2392  0.1934 -0.0001  11.00000  0.05    0.11
Q15   1   0.4594  0.2957  0.1250  11.00000  0.05    0.11
Q16   1   0.0771 -0.0775 -0.0940  11.00000  0.05    0.11
Q17   1   0.0776  0.0419  0.1268  11.00000  0.05    0.11
Q18   1   0.1255  0.0361 -0.1459  11.00000  0.05    0.11
Q19   1   0.1628  0.0892  0.0363  11.00000  0.05    0.10
Q20   1   0.2406  0.0038  0.2162  11.00000  0.05    0.10
;
