# Supplementary material for: 1-Phenylethane-1,2-diyl 1,1′-biphenyl-2,2′-dicarboxylate
Source: Acta Crystallogr Sect E Struct Rep Online. 2012 Apr 28;68(Pt 5):o1551. doi: 10.1107/S1600536812018065 (PMC3344650; doi:10.1107/S1600536812018065)
Supplement: Supplementary file 2 [file e-68-o1551-Isup2.hkl]

# 
# h,k,l, Fc-squared, Fo-squared, sigma(Fo-squared) and status flag 
# 
data_I
_shelx_title ' wdd69m in Pbca (RT)' 
_shelx_refln_list_code          4 
_shelx_F_calc_maximum      316.01 
_exptl_crystal_F_000      1440.00 
_reflns_d_resolution_high  0.7102 
 
loop_ 
 _symmetry_equiv_pos_as_xyz 
 'x, y, z' 
 '-x+1/2, -y, z+1/2' 
 '-x, y+1/2, -z+1/2' 
 'x+1/2, -y+1/2, -z' 
 '-x, -y, -z' 
 'x-1/2, y, -z-1/2' 
 'x, -y-1/2, z-1/2' 
 '-x-1/2, y-1/2, z' 
 
_cell_length_a    21.2454 
_cell_length_b    13.2363 
_cell_length_c    12.1954 
_cell_angle_alpha  90.000 
_cell_angle_beta   90.000 
_cell_angle_gamma  90.000 
 
_shelx_F_squared_multiplier     1.000 
 
loop_ 
 _refln_index_h 
 _refln_index_k 
 _refln_index_l 
 _refln_F_squared_calc 
 _refln_F_squared_meas 
 _refln_F_squared_sigma 
 _refln_observed_status 
   2   0   0    39507.09    36585.30    519.25 o 
   4   0   0    13305.09    12469.04    114.93 o 
   6   0   0       80.65       66.72      4.57 o 
   8   0   0      281.21      252.43      7.91 o 
  10   0   0     1564.00     1516.69     20.59 o 
  12   0   0     1604.67     1646.34     25.10 o 
  14   0   0       10.01        5.26      6.47 o 
  16   0   0     2064.29     1966.71     34.80 o 
  18   0   0      411.35      382.70     14.93 o 
  20   0   0      714.34      715.80     19.38 o 
  22   0   0       33.43       43.53      9.81 o 
  24   0   0      468.03      494.08     18.73 o 
  26   0   0       92.63      121.04     13.53 o 
  28   0   0       79.24       60.86     13.44 o 
   2   1   0      184.06      183.58      4.24 o 
   4   1   0    13881.91    13451.98    134.76 o 
   6   1   0     2735.79     2681.96     27.03 o 
   8   1   0     6877.67     7145.45     64.89 o 
  10   1   0     4248.31     4064.42     33.47 o 
  12   1   0      691.43      669.40      9.93 o 
  14   1   0       40.68       56.97      5.27 o 
  16   1   0     2086.17     2023.03     23.72 o 
  18   1   0      133.12      134.55      7.27 o 
  20   1   0      610.21      587.82     13.55 o 
  22   1   0      129.79      115.08      7.96 o 
  24   1   0       36.50       47.31      7.19 o 
  26   1   0        1.39        6.05      7.26 o 
  28   1   0        7.47       -0.79      8.26 o 
   0   2   0     5789.72     5078.94    135.34 o 
   2   2   0      247.95      216.48     11.59 o 
   4   2   0    20342.68    19745.69    183.79 o 
   6   2   0    33878.48    32788.39    237.77 o 
   8   2   0     2941.41     2857.02     34.42 o 
  10   2   0      576.47      535.10      8.80 o 
  12   2   0      208.90      215.26      6.78 o 
  14   2   0     1108.16     1115.42     15.71 o 
  16   2   0     1090.63     1045.16     16.59 o 
  18   2   0     3183.98     3300.45     30.69 o 
  20   2   0      674.72      690.51     12.73 o 
  22   2   0      640.95      617.41     13.21 o 
  24   2   0       16.58       20.65      6.57 o 
  26   2   0      109.20      115.81      9.83 o 
  28   2   0       86.28       88.04     10.99 o 
   2   3   0    99862.76    95099.91   1225.83 o 
   4   3   0      439.63      390.86     10.50 o 
   6   3   0    12534.58    12549.46    133.93 o 
   8   3   0       10.83        5.15      4.03 o 
  10   3   0     1409.00     1434.26     15.54 o 
  12   3   0      372.16      323.86      7.29 o 
  14   3   0      772.22      744.18     11.40 o 
  16   3   0      323.38      293.92      8.67 o 
  18   3   0      532.56      559.45     12.08 o 
  20   3   0      409.21      402.19     10.23 o 
  22   3   0        1.41        1.62      5.88 o 
  24   3   0      129.71      152.65     10.19 o 
  26   3   0       71.99       56.06      9.05 o 
  28   3   0       30.12       19.92      9.60 o 
   0   4   0    33498.04    32295.85    477.85 o 
   2   4   0      244.98      265.91      9.65 o 
   4   4   0     4488.12     4253.90     70.97 o 
   6   4   0     5593.13     5681.21     81.33 o 
   8   4   0     2418.79     2530.48     28.56 o 
  10   4   0     6939.03     7117.67     55.16 o 
  12   4   0     1219.89     1232.16     12.96 o 
  14   4   0     2634.52     2641.70     27.06 o 
  16   4   0     1512.65     1549.83     18.39 o 
  18   4   0       12.10       11.03      5.66 o 
  20   4   0      275.03      287.93     10.09 o 
  22   4   0      445.88      459.50     12.73 o 
  24   4   0      181.75      180.98     10.26 o 
  26   4   0       46.48       62.00      8.81 o 
  28   4   0        0.01      -12.88     12.88 o 
   2   5   0    17487.70    17017.48    224.60 o 
   4   5   0     1419.81     1471.40     40.51 o 
   6   5   0     1820.81     1842.97     27.82 o 
   8   5   0      474.25      507.25     16.51 o 
  10   5   0       98.92      112.58      6.24 o 
  12   5   0        7.82        0.26      4.78 o 
  14   5   0     3723.35     3795.27     39.58 o 
  16   5   0     3442.93     3506.35     37.88 o 
  18   5   0       28.14       28.85      5.18 o 
  20   5   0      409.01      393.71     12.14 o 
  22   5   0      380.82      405.22     15.39 o 
  24   5   0      253.48      292.07     17.12 o 
  26   5   0        0.35       -9.33      9.33 o 
  28   5   0        0.25      -10.49     10.49 o 
   0   6   0     7091.38     7508.84    121.54 o 
   2   6   0      327.90      314.49      8.86 o 
   4   6   0      910.89     1047.74     21.00 o 
   6   6   0      687.42      736.54     17.81 o 
   8   6   0     1527.17     1500.10     32.63 o 
  10   6   0      498.68      511.23     11.78 o 
  12   6   0      288.17      291.64     10.00 o 
  14   6   0       17.66        6.75      6.09 o 
  16   6   0     7543.65     7583.33     68.03 o 
  18   6   0     3200.56     3187.87     36.41 o 
  20   6   0        2.88       -1.36      7.66 o 
  22   6   0       25.38        3.35      9.31 o 
  24   6   0       15.55        6.65      8.64 o 
  26   6   0       57.49       64.34     12.51 o 
  28   6   0       52.70       68.21     13.45 o 
   2   7   0      495.49      464.36     12.14 o 
   4   7   0      177.53      175.31      9.89 o 
   6   7   0      885.42      940.16     21.55 o 
   8   7   0       77.44       86.79      9.88 o 
  10   7   0      262.83      264.89     13.42 o 
  12   7   0      489.27      478.66     16.59 o 
  14   7   0      249.52      253.46     11.72 o 
  16   7   0       86.84       88.98      9.50 o 
  18   7   0      107.55      103.43     10.71 o 
  20   7   0      116.39      118.20     11.73 o 
  22   7   0       31.44       12.72     14.87 o 
  24   7   0       21.14       15.65     10.78 o 
  26   7   0        3.61      -10.45     10.45 o 
   0   8   0     5421.75     5102.95    112.22 o 
   2   8   0      637.15      567.79     14.14 o 
   4   8   0     2228.40     2196.88     34.37 o 
   6   8   0       85.63       74.09     11.85 o 
   8   8   0       90.64       93.54     13.37 o 
  10   8   0      838.58      844.49     24.37 o 
  12   8   0      522.14      483.50     19.08 o 
  14   8   0      107.86      104.99     10.71 o 
  16   8   0     1625.04     1681.34     36.43 o 
  18   8   0      802.10      860.35     26.43 o 
  20   8   0      107.79      107.12     12.72 o 
  22   8   0        3.12       -9.68      9.68 o 
  24   8   0       75.72       62.73     13.30 o 
  26   8   0        5.77        0.68     17.01 o 
   2   9   0      603.39      588.98     17.56 o 
   4   9   0       91.99      112.47     11.42 o 
   6   9   0       30.23       25.69      9.76 o 
   8   9   0     2107.00     2073.66     41.17 o 
  10   9   0      641.54      698.40     24.53 o 
  12   9   0       63.97       62.41     11.98 o 
  14   9   0      504.04      463.52     21.08 o 
  16   9   0      889.95      832.21     26.83 o 
  18   9   0      218.66      220.44     17.77 o 
  20   9   0      642.60      609.72     30.50 o 
  22   9   0       38.80       44.44     11.61 o 
  24   9   0       85.60       89.67     14.35 o 
  26   9   0       20.54       22.00     12.93 o 
   0  10   0      227.72      214.16     24.40 o 
   2  10   0     1188.54     1182.96     25.95 o 
   4  10   0       31.61       24.70      8.84 o 
   6  10   0      868.88      930.88     26.55 o 
   8  10   0       16.09       17.93      8.49 o 
  10  10   0       14.74       16.89      9.67 o 
  12  10   0      163.49      133.33     14.56 o 
  14  10   0      231.36      244.93     29.09 o 
  16  10   0       65.96       50.37     11.70 o 
  18  10   0      232.69      228.37     27.60 o 
  20  10   0        4.04       -1.91     12.86 o 
  22  10   0       90.03      105.06     18.50 o 
  24  10   0       93.06      101.63     16.37 o 
   2  11   0     4076.49     4036.70     60.00 o 
   4  11   0       45.29       33.06      9.86 o 
   6  11   0      542.50      504.06     25.53 o 
   8  11   0        3.73       -1.60      8.02 o 
  10  11   0       24.68       20.41     10.26 o 
  12  11   0        5.08       -1.66      9.78 o 
  14  11   0       60.32       75.73     12.59 o 
  16  11   0      112.36       98.08     14.11 o 
  18  11   0       95.91      108.09     16.48 o 
  20  11   0      135.53      147.89     19.47 o 
  22  11   0        0.03       -3.77     12.86 o 
  24  11   0        0.27      -12.10     14.59 o 
   0  12   0      197.54      211.20     20.20 o 
   2  12   0       31.38       42.98     10.13 o 
   4  12   0        5.64        8.91      8.48 o 
   6  12   0      457.48      444.65     25.59 o 
   8  12   0       37.99       51.92     10.50 o 
  10  12   0       24.44       17.14     13.35 o 
  12  12   0       17.84       14.82     10.92 o 
  14  12   0       41.48       22.97     10.91 o 
  16  12   0       14.25       17.87     12.50 o 
  18  12   0      100.33       87.72     16.48 o 
  20  12   0       45.83       37.55     23.55 o 
  22  12   0      102.18       65.40     17.01 o 
   2  13   0     1198.08     1105.06     30.92 o 
   4  13   0      527.80      525.41     24.83 o 
   6  13   0        6.93        8.30      9.37 o 
   8  13   0      106.40       97.27     12.77 o 
  10  13   0      173.22      168.27     16.58 o 
  12  13   0        5.86       -7.34     11.17 o 
  14  13   0        1.20        3.46     10.22 o 
  16  13   0       68.77       71.12     21.58 o 
  18  13   0        1.33       -5.78     13.06 o 
  20  13   0      118.14      117.67     19.47 o 
   0  14   0     5815.68     5591.18     99.26 o 
   2  14   0      647.31      637.60     27.20 o 
   4  14   0      140.07       90.05     13.23 o 
   6  14   0       31.90       31.00     10.68 o 
   8  14   0      102.54      115.31     15.16 o 
  10  14   0      147.16      148.85     17.73 o 
  12  14   0        0.91      -10.28     10.28 o 
  14  14   0        0.02       -1.66     11.66 o 
  16  14   0       71.27       82.41     16.80 o 
  18  14   0      146.59      130.56     19.63 o 
   2  15   0       16.83       17.00      9.61 o 
   4  15   0       25.67       18.00     10.97 o 
   6  15   0        0.00        0.89     10.44 o 
   8  15   0      444.69      496.22     46.43 o 
  10  15   0      346.31      339.20     25.55 o 
  12  15   0       10.26       38.42     14.07 o 
  14  15   0        0.50        3.62     12.72 o 
  16  15   0        0.74        4.09     14.02 o 
   0  16   0      297.92      209.81     24.12 o 
   2  16   0        4.39       20.94      9.33 o 
   4  16   0       47.29       21.95     10.97 o 
   6  16   0       38.57       40.60     12.50 o 
   8  16   0        5.83        5.34     11.39 o 
  10  16   0       93.75      134.02     18.12 o 
  12  16   0       14.45       18.48     14.28 o 
  14  16   0        6.59       44.35     15.50 o 
   2  17   0       87.76       45.76     12.34 o 
   4  17   0        2.98       -3.74     10.33 o 
   6  17   0      135.73      141.13     17.50 o 
   8  17   0        0.81        6.19     14.73 o 
  10  17   0       47.96       59.11     15.90 o 
  12  17   0        0.56        2.04     13.84 o 
   0  18   0      184.54      174.72     23.95 o 
   2  18   0       51.85       57.63     13.11 o 
   4  18   0        4.22        8.40     10.83 o 
   6  18   0       17.66       26.83     11.38 o 
   1   1   1     4196.65     3784.40     29.32 o 
   2   1   1     1355.61     1253.61     11.75 o 
   3   1   1     1190.51     1136.12      9.14 o 
   4   1   1      519.36      505.25      4.63 o 
   5   1   1     6178.22     6160.19     32.25 o 
   6   1   1     8913.99     8940.54     47.16 o 
   7   1   1      488.43      500.45      6.16 o 
   8   1   1        5.39        3.66      2.28 o 
   9   1   1     1626.62     1544.19     11.07 o 
  10   1   1       21.16       23.37      2.59 o 
  11   1   1     2479.92     2544.70     16.40 o 
  12   1   1      534.01      510.77      6.61 o 
  13   1   1      490.85      508.00      6.91 o 
  14   1   1      219.60      220.35      5.32 o 
  15   1   1     2497.86     2470.17     19.96 o 
  16   1   1      266.15      236.61      6.46 o 
  17   1   1      831.53      869.69     10.46 o 
  18   1   1      679.59      680.03      8.90 o 
  19   1   1      610.65      597.98      8.77 o 
  20   1   1      263.41      244.43      6.56 o 
  21   1   1       53.22       52.61      4.68 o 
  22   1   1       29.33       33.79      4.59 o 
  23   1   1       16.09       11.27      4.55 o 
  24   1   1       56.59       72.50      5.43 o 
  25   1   1        2.11        5.67      4.95 o 
  26   1   1       23.98       13.72      5.27 o 
  27   1   1        0.17       -5.21      5.21 o 
  28   1   1       61.08       48.50      6.50 o 
  29   1   1        4.00       -6.14      6.14 o 
   0   2   1     1878.29     1671.23     24.68 o 
   1   2   1    38401.41    36446.94    279.06 o 
   2   2   1       39.47       48.48      1.92 o 
   3   2   1      189.15      152.47      3.41 o 
   4   2   1     1980.23     1943.15     14.01 o 
   5   2   1     1407.28     1272.44     10.29 o 
   6   2   1     2274.24     2262.31     14.81 o 
   7   2   1        1.94        0.91      2.11 o 
   8   2   1     2215.95     2161.91     17.64 o 
   9   2   1       27.41       28.91      2.68 o 
  10   2   1     3735.93     3925.86     23.12 o 
  11   2   1       88.74       89.34      3.42 o 
  12   2   1      233.43      243.78      5.15 o 
  13   2   1      554.70      532.80      6.94 o 
  14   2   1       79.93       76.43      4.02 o 
  15   2   1      133.44      121.45      4.94 o 
  16   2   1       49.08       50.49      4.47 o 
  17   2   1        6.19        1.90      3.95 o 
  18   2   1      785.36      764.04      9.46 o 
  19   2   1      398.41      387.78      7.17 o 
  20   2   1        0.00       -3.66      3.66 o 
  21   2   1        1.24       -3.83      3.83 o 
  22   2   1      268.55      261.60      6.90 o 
  23   2   1      128.95      136.13      5.96 o 
  24   2   1       25.73       23.51      4.81 o 
  25   2   1      122.97      130.49      6.31 o 
  26   2   1        0.97       -5.12      5.12 o 
  27   2   1        3.22       -5.76      5.76 o 
  28   2   1       45.68       22.38      6.62 o 
  29   2   1        0.16        2.83      6.68 o 
   1   3   1     9681.82     9746.70     90.99 o 
   2   3   1      303.89      265.79      6.12 o 
   3   3   1     1454.64     1449.36     17.46 o 
   4   3   1    21283.53    20529.69    177.78 o 
   5   3   1      674.21      687.24      7.58 o 
   6   3   1     1452.56     1419.72     13.36 o 
   7   3   1        0.10        0.57      2.30 o 
   8   3   1     2233.75     2262.49     14.96 o 
   9   3   1      688.10      620.25      6.98 o 
  10   3   1        8.79        6.34      2.45 o 
  11   3   1      420.09      399.50      5.88 o 
  12   3   1      533.69      514.17      6.47 o 
  13   3   1      268.16      245.88      4.81 o 
  14   3   1        5.28        0.57      3.00 o 
  15   3   1        7.23        3.62      3.28 o 
  16   3   1       42.66       46.76      3.96 o 
  17   3   1      157.85      162.15      5.09 o 
  18   3   1      138.87      131.52      4.84 o 
  19   3   1      431.53      457.31      7.43 o 
  20   3   1       23.48       23.31      3.90 o 
  21   3   1        0.28        0.64      4.01 o 
  22   3   1        9.43        0.40      4.41 o 
  23   3   1      210.85      221.75      7.52 o 
  24   3   1      171.31      177.30      7.06 o 
  25   3   1        5.26        5.03      5.18 o 
  26   3   1        0.61       -3.53      5.70 o 
  27   3   1        0.27        4.31      5.95 o 
  28   3   1       17.20        6.40      6.29 o 
  29   3   1       11.87       -6.59      6.59 o 
   0   4   1    33950.65    32868.43    486.51 o 
   1   4   1     7900.15     7754.22     85.84 o 
   2   4   1       12.97       15.28      3.39 o 
   3   4   1        4.41        6.77      2.98 o 
   4   4   1        5.34        9.11      3.08 o 
   5   4   1       49.40       67.66      4.88 o 
   6   4   1      577.58      567.77      9.95 o 
   7   4   1        0.00        1.26      2.87 o 
   8   4   1     2327.95     2397.49     17.99 o 
   9   4   1      191.73      220.72      4.34 o 
  10   4   1      165.25      162.78      4.62 o 
  11   4   1       93.49       70.70      3.87 o 
  12   4   1     1544.64     1576.65     12.85 o 
  13   4   1       29.23       24.66      2.80 o 
  14   4   1      139.51      123.81      4.38 o 
  15   4   1       38.68       39.29      3.68 o 
  16   4   1        3.49        3.49      3.56 o 
  17   4   1     4950.89     4948.29     29.39 o 
  18   4   1      356.21      366.92      6.93 o 
  19   4   1      179.07      191.63      5.82 o 
  20   4   1       68.55       74.00      4.74 o 
  21   4   1      252.94      257.33      7.14 o 
  22   4   1       51.86       53.49      5.00 o 
  23   4   1       73.12       76.79      5.63 o 
  24   4   1        0.03        1.46      4.86 o 
  25   4   1        0.26       -5.26      5.26 o 
  26   4   1       47.57       48.97      6.96 o 
  27   4   1        1.58       -6.34      6.34 o 
  28   4   1       15.26       -4.25      7.06 o 
  29   4   1        5.23       -7.84      7.84 o 
   1   5   1     5416.57     5488.53     73.92 o 
   2   5   1      486.42      474.51     10.74 o 
   3   5   1     1542.02     1617.43     23.05 o 
   4   5   1      303.82      312.81      9.15 o 
   5   5   1      798.89      765.99     11.96 o 
   6   5   1        3.22       -3.17      3.70 o 
   7   5   1       17.48        4.93      3.82 o 
   8   5   1     1783.69     1843.60     18.17 o 
   9   5   1       93.96       83.13      4.96 o 
  10   5   1     1238.73     1188.52     12.09 o 
  11   5   1       85.49       88.69      4.69 o 
  12   5   1     1602.46     1736.24     15.67 o 
  13   5   1      508.93      531.08      8.26 o 
  14   5   1       16.64       11.31      4.07 o 
  15   5   1      397.78      383.54      7.81 o 
  16   5   1      498.73      494.34      8.66 o 
  17   5   1      442.43      484.69      8.83 o 
  18   5   1      691.95      702.08     10.83 o 
  19   5   1      129.82      137.79      5.93 o 
  20   5   1      293.49      284.56      7.82 o 
  21   5   1       86.82       74.82      5.57 o 
  22   5   1        0.01       -2.21      4.59 o 
  23   5   1      103.53      100.46      6.92 o 
  24   5   1       12.55        4.86      5.84 o 
  25   5   1        1.07        1.36      6.63 o 
  26   5   1        5.65       -6.98      6.98 o 
  27   5   1        9.28        6.77      8.02 o 
  28   5   1        0.10       -7.66      7.66 o 
   0   6   1      383.99      356.28     11.26 o 
   1   6   1      567.42      638.39     12.03 o 
   2   6   1       38.25       46.03      4.59 o 
   3   6   1        2.96        2.54      3.26 o 
   4   6   1     2301.07     2320.57     25.36 o 
   5   6   1      713.07      699.64     11.62 o 
   6   6   1     2076.77     2230.38     25.51 o 
   7   6   1     1701.40     1769.63     24.69 o 
   8   6   1     1966.05     1885.52     19.90 o 
   9   6   1      580.54      587.30      9.42 o 
  10   6   1        9.30        4.58      3.33 o 
  11   6   1      526.51      534.05      9.25 o 
  12   6   1      460.02      502.38      9.70 o 
  13   6   1       25.14       20.46      4.68 o 
  14   6   1       34.24       38.66      5.41 o 
  15   6   1       90.52      102.35      6.33 o 
  16   6   1      403.08      430.20      9.93 o 
  17   6   1       24.03       42.36      5.23 o 
  18   6   1       85.90       85.85      6.18 o 
  19   6   1      415.93      437.10     10.69 o 
  20   6   1       42.59       42.18      6.00 o 
  21   6   1        0.18       -4.10      5.06 o 
  22   6   1       24.15       18.52      5.79 o 
  23   6   1        6.60       19.84      6.18 o 
  24   6   1        6.84        1.69      6.38 o 
  25   6   1        1.97       -1.76      6.69 o 
  26   6   1       29.52        1.57      7.46 o 
  27   6   1        1.02       -7.65      7.65 o 
  28   6   1        4.26       -2.07      8.34 o 
   1   7   1     1091.15     1074.56     15.68 o 
   2   7   1     7451.95     7464.50     59.40 o 
   3   7   1     2402.77     2460.09     25.16 o 
   4   7   1        3.39        4.56      3.59 o 
   5   7   1      918.56      912.34     14.90 o 
   6   7   1        9.72       12.04      3.87 o 
   7   7   1     2325.04     2439.91     30.02 o 
   8   7   1        6.85       11.20      4.61 o 
   9   7   1      761.48      772.48     13.98 o 
  10   7   1     1146.80     1167.78     18.09 o 
  11   7   1     1112.37     1123.78     19.22 o 
  12   7   1        5.26        3.04      4.95 o 
  13   7   1        6.02        5.46      5.22 o 
  14   7   1     1286.78     1319.47     22.94 o 
  15   7   1     1938.32     1921.85     21.80 o 
  16   7   1       11.98       16.22      5.18 o 
  17   7   1      791.82      842.89     15.16 o 
  18   7   1       37.02       28.30      6.18 o 
  19   7   1      327.43      302.63     10.46 o 
  20   7   1        2.58        0.01      5.73 o 
  21   7   1        0.25       -5.82      5.82 o 
  22   7   1       32.96       27.03      6.58 o 
  23   7   1       11.87        3.40      6.55 o 
  24   7   1        0.13       -6.84      6.84 o 
  25   7   1        8.14       18.61      8.18 o 
  26   7   1       33.80       42.08      9.45 o 
  27   7   1        1.45        3.27      8.37 o 
   0   8   1       89.24       84.18      9.06 o 
   1   8   1      674.55      624.50     11.79 o 
   2   8   1        1.17       -2.32      3.29 o 
   3   8   1      667.00      672.68     13.44 o 
   4   8   1      579.51      599.24     14.18 o 
   5   8   1       78.41       76.13      5.74 o 
   6   8   1      930.67      944.99     15.95 o 
   7   8   1     1531.45     1523.64     22.52 o 
   8   8   1      799.32      779.31     16.78 o 
   9   8   1      187.15      185.77     11.23 o 
  10   8   1       64.08       63.82      8.02 o 
  11   8   1      132.98      131.22      9.04 o 
  12   8   1      185.36      182.62      9.51 o 
  13   8   1       15.52       19.33      6.40 o 
  14   8   1        0.14        3.44      5.99 o 
  15   8   1       29.24       28.90      6.64 o 
  16   8   1       87.63       81.80      7.65 o 
  17   8   1       77.57       70.92      7.54 o 
  18   8   1       28.43       23.49      6.80 o 
  19   8   1      177.32      166.52      9.56 o 
  20   8   1       40.10       54.42      8.82 o 
  21   8   1        3.00       -4.39      6.68 o 
  22   8   1        0.18       -3.91      6.78 o 
  23   8   1        4.12       14.06      7.81 o 
  24   8   1        1.39        6.48      7.86 o 
  25   8   1       10.24        0.05      8.15 o 
  26   8   1       27.13       22.78      9.71 o 
   1   9   1      328.69      354.30      9.94 o 
   2   9   1      650.51      656.03     11.47 o 
   3   9   1      474.80      521.25     10.67 o 
   4   9   1       12.96        5.76      4.29 o 
   5   9   1        3.12        5.36      5.19 o 
   6   9   1       80.89       84.49      7.43 o 
   7   9   1        3.65       -1.43      5.40 o 
   8   9   1      307.41      337.88     13.42 o 
   9   9   1        6.99        7.54      6.15 o 
  10   9   1      854.91      834.26     18.07 o 
  11   9   1       27.50       19.20      6.12 o 
  12   9   1      334.43      335.13     12.43 o 
  13   9   1       85.66       76.59      7.78 o 
  14   9   1       30.00       25.65      6.89 o 
  15   9   1        0.04       -6.43      6.43 o 
  16   9   1      582.50      580.94     19.42 o 
  17   9   1      105.76      133.47     10.83 o 
  18   9   1      395.13      379.36     15.84 o 
  19   9   1      464.95      508.20     17.03 o 
  20   9   1      159.69      145.45     10.53 o 
  21   9   1       82.30       61.50      9.65 o 
  22   9   1       38.31       29.84      8.68 o 
  23   9   1        3.78       -7.55      7.55 o 
  24   9   1        1.07        1.77      8.01 o 
  25   9   1       11.12       22.13     10.87 o 
  26   9   1        3.29        6.52      9.45 o 
   0  10   1     1312.85     1300.24     27.08 o 
   1  10   1     1453.07     1464.66     20.29 o 
   2  10   1      292.73      305.71     10.02 o 
   3  10   1      251.28      235.96      8.91 o 
   4  10   1      225.96      208.42      9.29 o 
   5  10   1      370.29      353.03     11.81 o 
   6  10   1       15.95       13.88      5.76 o 
   7  10   1      523.03      521.95     14.01 o 
   8  10   1       18.68       13.71      5.40 o 
   9  10   1        4.28       -0.06      6.25 o 
  10  10   1       25.47       16.86      7.36 o 
  11  10   1       92.19       85.69      8.43 o 
  12  10   1       78.91       76.14      8.49 o 
  13  10   1       15.28       19.47      7.08 o 
  14  10   1       15.63       17.42      7.41 o 
  15  10   1       66.51       77.81      9.68 o 
  16  10   1        4.85        3.61      7.98 o 
  17  10   1      431.66      426.87     16.81 o 
  18  10   1       49.55       46.40      9.19 o 
  19  10   1       45.49       34.62      8.81 o 
  20  10   1       38.53       23.63      9.01 o 
  21  10   1       81.20       80.24     11.60 o 
  22  10   1       19.60       20.59      9.31 o 
  23  10   1        3.65       -6.88      8.92 o 
  24  10   1        1.51       -0.31      9.11 o 
  25  10   1       37.09       53.08     10.37 o 
   1  11   1        0.97       -2.43      4.89 o 
   2  11   1       11.45        6.96      5.34 o 
   3  11   1        6.75       12.57      5.07 o 
   4  11   1      262.50      252.87     11.16 o 
   5  11   1      157.29      151.09      9.08 o 
   6  11   1      129.87      134.28      9.97 o 
   7  11   1        0.00       -2.83      5.68 o 
   8  11   1      157.66      144.94      9.45 o 
   9  11   1       32.53       27.22      7.04 o 
  10  11   1       61.19       54.51      8.25 o 
  11  11   1       41.87       47.59      7.86 o 
  12  11   1      117.17      112.11      9.73 o 
  13  11   1        0.75       -2.41      6.66 o 
  14  11   1       10.63        0.03      7.23 o 
  15  11   1        2.08       -5.18      7.14 o 
  16  11   1        7.34       10.92      8.38 o 
  17  11   1        0.13       -1.49      7.79 o 
  18  11   1        7.82        2.34      8.56 o 
  19  11   1        1.67       -2.76      8.46 o 
  20  11   1       97.94      102.32     12.22 o 
  21  11   1       12.00       -7.36      9.43 o 
  22  11   1       12.30       18.82     10.63 o 
  23  11   1       14.11       -9.66      9.66 o 
  24  11   1       67.66       38.31     16.41 o 
   0  12   1        3.15        1.12      8.24 o 
   1  12   1      667.03      624.97     13.56 o 
   2  12   1        0.68       -5.14      5.14 o 
   3  12   1       37.12       36.91      6.78 o 
   4  12   1       11.38        2.95      5.81 o 
   5  12   1       97.61       95.50      8.69 o 
   6  12   1        2.17        2.68      5.94 o 
   7  12   1      286.11      321.30     13.19 o 
   8  12   1      545.35      558.24     17.06 o 
   9  12   1        1.79        3.89      6.78 o 
  10  12   1       75.66       53.98      8.08 o 
  11  12   1       29.89       38.29      7.88 o 
  12  12   1       28.35       24.79      7.60 o 
  13  12   1       99.60       96.05     10.00 o 
  14  12   1       32.36       32.62      8.91 o 
  15  12   1       18.10       20.28      8.67 o 
  16  12   1       23.19       35.52      8.96 o 
  17  12   1      288.50      287.63     15.32 o 
  18  12   1       85.64       90.36     11.82 o 
  19  12   1      166.14      179.01     14.32 o 
  20  12   1       11.27       20.78     10.36 o 
  21  12   1       13.49       15.35     10.85 o 
  22  12   1       24.75       28.82     11.91 o 
   1  13   1      224.84      205.12     10.40 o 
   2  13   1       98.84      108.81      8.52 o 
   3  13   1       67.59       61.18      8.09 o 
   4  13   1        0.53        0.76      6.15 o 
   5  13   1       55.46       47.66      7.88 o 
   6  13   1        6.33       -3.47      6.28 o 
   7  13   1      117.92       98.08      9.36 o 
   8  13   1        0.42        2.76      6.81 o 
   9  13   1      121.20      144.42     11.35 o 
  10  13   1       13.93        6.66      7.31 o 
  11  13   1       78.54       70.71      9.21 o 
  12  13   1       10.22       19.15      7.49 o 
  13  13   1       64.56       68.31      9.59 o 
  14  13   1        0.63       11.38      9.65 o 
  15  13   1      158.90      162.47     13.11 o 
  16  13   1        4.03        8.04      8.37 o 
  17  13   1       55.98       84.75     11.36 o 
  18  13   1       77.93       72.00     11.61 o 
  19  13   1        9.69       -2.00      9.31 o 
  20  13   1       24.90       36.03     11.03 o 
  21  13   1       16.22        7.30     10.39 o 
   0  14   1       24.99       23.96      9.77 o 
   1  14   1       21.72       23.79      7.07 o 
   2  14   1       71.20       60.06      8.08 o 
   3  14   1       13.94       12.81      6.66 o 
   4  14   1       61.29       71.44      8.68 o 
   5  14   1       76.66       76.04      9.13 o 
   6  14   1        0.46        2.63      6.82 o 
   7  14   1       71.01       61.71      8.95 o 
   8  14   1       22.18       26.88      7.86 o 
   9  14   1       24.01       21.69      7.31 o 
  10  14   1        0.54        4.15      7.23 o 
  11  14   1        0.17       -7.32      7.32 o 
  12  14   1        0.28        1.85      8.09 o 
  13  14   1       33.29       29.58      9.52 o 
  14  14   1        0.53       -2.04      8.56 o 
  15  14   1       46.88       51.33     13.59 o 
  16  14   1        9.26       22.78      9.97 o 
  17  14   1       26.01       19.85     10.06 o 
  18  14   1       12.35        8.20      9.68 o 
  19  14   1       24.77       20.39     13.94 o 
   1  15   1       71.35       58.26      6.97 o 
   2  15   1        0.00       10.40      6.65 o 
   3  15   1       60.02       45.65      7.86 o 
   4  15   1       24.84       31.08      8.98 o 
   5  15   1       50.37       47.44      8.78 o 
   6  15   1      173.08      188.65     12.53 o 
   7  15   1       27.79       46.93      8.44 o 
   8  15   1        9.75       14.34      7.64 o 
   9  15   1       29.07       34.08      8.66 o 
  10  15   1       11.01       17.10      9.06 o 
  11  15   1        2.17        7.52      8.90 o 
  12  15   1        4.45        7.49      8.98 o 
  13  15   1        4.03       -1.69      9.08 o 
  14  15   1       64.89       80.35     13.24 o 
  15  15   1       44.87       51.46     10.96 o 
  16  15   1       37.63       38.87     11.45 o 
  17  15   1       11.30       14.01     10.79 o 
   0  16   1        0.13        1.03      8.58 o 
   1  16   1      149.88      143.57     10.14 o 
   2  16   1        4.91        4.43      6.32 o 
   3  16   1        3.20        9.73      7.35 o 
   4  16   1        9.02        0.89      7.27 o 
   5  16   1        0.33       -0.42      6.87 o 
   6  16   1       56.41       72.56      9.37 o 
   7  16   1        4.53        4.22      7.54 o 
   8  16   1        0.17        5.76      7.78 o 
   9  16   1        0.60        5.28      8.46 o 
  10  16   1       43.92       44.88     10.69 o 
  11  16   1        0.78        2.83      9.27 o 
  12  16   1        0.85        5.64      9.62 o 
  13  16   1        4.89        9.65     10.84 o 
  14  16   1        0.47       -2.46      9.52 o 
  15  16   1        0.04       15.81     10.47 o 
   1  17   1       20.08       20.58      7.38 o 
   2  17   1        8.98       10.00      6.56 o 
   3  17   1       34.67       26.57      7.19 o 
   4  17   1       51.51       42.22      8.32 o 
   5  17   1        9.93       29.18      8.73 o 
   6  17   1        4.02        7.59      7.88 o 
   7  17   1       23.04       31.45      8.92 o 
   8  17   1       11.40       21.08      9.12 o 
   9  17   1       23.28       28.14      9.90 o 
  10  17   1        2.40       10.65     10.19 o 
  11  17   1       22.02        9.36     10.32 o 
  12  17   1       12.09       23.76     12.39 o 
   0  18   1       12.19        5.61     10.51 o 
   1  18   1      114.38       96.31      9.67 o 
   2  18   1        0.08       -5.29      6.57 o 
   3  18   1        2.42        0.08      7.06 o 
   4  18   1        5.46       10.80      7.40 o 
   5  18   1        0.10        2.14      7.59 o 
   6  18   1        1.42       -0.67      8.19 o 
   7  18   1        1.10       10.33      9.15 o 
   0   0   2    15151.15    15176.82    185.25 o 
   1   0   2     5094.05     4874.87     39.05 o 
   2   0   2    11408.13    10554.32     82.84 o 
   3   0   2    38640.05    35675.39    291.07 o 
   4   0   2    13767.01    13209.45    109.45 o 
   5   0   2      122.36      115.51      4.60 o 
   6   0   2      665.88      672.79      9.46 o 
   7   0   2     1158.90     1117.14     13.11 o 
   8   0   2       77.20       83.94      4.76 o 
   9   0   2     3132.22     3352.39     31.44 o 
  10   0   2      428.44      485.34      9.00 o 
  11   0   2     1475.74     1655.06     17.16 o 
  12   0   2     2353.92     2534.00     21.67 o 
  13   0   2     1287.38     1193.86     13.72 o 
  14   0   2      228.98      213.77      6.95 o 
  15   0   2      185.71      206.69      7.72 o 
  16   0   2      368.76      405.00     10.09 o 
  17   0   2       21.91       18.06      5.82 o 
  18   0   2      271.70      273.67      9.32 o 
  19   0   2      204.06      211.10      8.69 o 
  20   0   2        0.76        1.61      5.53 o 
  21   0   2        0.37       -1.05      5.67 o 
  22   0   2       37.72       43.05      7.04 o 
  23   0   2      156.27      202.70      9.80 o 
  24   0   2       31.79       27.25      7.21 o 
  25   0   2       57.41       64.29      8.17 o 
  26   0   2        2.36        1.54      7.34 o 
  27   0   2       11.22       15.69      7.96 o 
  28   0   2      121.44      130.03      9.96 o 
  29   0   2      221.20      241.59     13.02 o 
   1   1   2    11144.33    10484.22     65.17 o 
   2   1   2     9966.43     9417.85     56.62 o 
   3   1   2     2003.44     1823.00     11.76 o 
   4   1   2     1923.21     1684.21     10.54 o 
   5   1   2      890.17      859.75      6.27 o 
   6   1   2       30.08       42.83      2.27 o 
   7   1   2     2395.79     2440.64     16.11 o 
   8   1   2       53.76       47.66      2.99 o 
   9   1   2     1832.06     1875.35     13.21 o 
  10   1   2      706.44      688.89      7.11 o 
  11   1   2      454.49      420.16      6.07 o 
  12   1   2      130.05      116.39      4.01 o 
  13   1   2      119.65      130.85      4.45 o 
  14   1   2       21.54       30.06      3.69 o 
  15   1   2      690.98      710.64      9.59 o 
  16   1   2      258.73      246.96      6.81 o 
  17   1   2      234.76      231.55      6.20 o 
  18   1   2     1871.29     1836.45     14.50 o 
  19   1   2      866.45      830.36     10.01 o 
  20   1   2      587.24      585.06      8.90 o 
  21   1   2       68.63       64.17      4.96 o 
  22   1   2       41.44       31.94      4.82 o 
  23   1   2      115.47      127.18      6.18 o 
  24   1   2       59.37       54.86      5.37 o 
  25   1   2       12.71       15.29      5.04 o 
  26   1   2       21.56       19.68      5.31 o 
  27   1   2       13.05        2.51      5.69 o 
  28   1   2        0.98       -4.42      6.47 o 
  29   1   2       32.59       37.33      6.63 o 
   0   2   2    10607.92    10163.48     96.29 o 
   1   2   2    13853.87    12923.39     71.72 o 
   2   2   2     6022.04     6061.66     37.85 o 
   3   2   2     8566.57     8115.88     51.65 o 
   4   2   2    14727.45    14220.17     86.47 o 
   5   2   2       63.68       63.25      3.40 o 
   6   2   2     2750.55     2549.72     16.66 o 
   7   2   2     9048.59     9068.93     56.52 o 
   8   2   2     3542.58     3337.11     19.57 o 
   9   2   2     4408.45     4435.02     24.87 o 
  10   2   2     6292.54     6514.55     34.69 o 
  11   2   2       69.60       80.75      3.20 o 
  12   2   2      166.82      169.01      4.55 o 
  13   2   2      474.55      473.36      6.67 o 
  14   2   2      249.48      248.12      5.58 o 
  15   2   2      360.76      415.78      6.92 o 
  16   2   2      341.02      327.51      6.56 o 
  17   2   2     1740.21     1762.11     13.74 o 
  18   2   2      313.64      298.38      6.40 o 
  19   2   2      752.95      712.35      9.07 o 
  20   2   2       97.10       91.83      5.11 o 
  21   2   2       13.57       14.88      4.32 o 
  22   2   2      106.25      111.60      5.54 o 
  23   2   2      109.34      120.82      6.01 o 
  24   2   2        1.03       -0.80      4.95 o 
  25   2   2        3.65       -4.24      5.76 o 
  26   2   2        0.02       -5.17      5.17 o 
  27   2   2      105.00      126.02      7.21 o 
  28   2   2        1.50       -3.75      5.94 o 
  29   2   2        0.23       -6.30      6.30 o 
   1   3   2    25983.29    25456.81    149.73 o 
   2   3   2      418.93      395.04      4.78 o 
   3   3   2      127.55      143.90      3.04 o 
   4   3   2     4132.40     4176.17     25.75 o 
   5   3   2       57.98       51.64      2.99 o 
   6   3   2     1410.15     1489.66     14.51 o 
   7   3   2      451.15      536.45      7.86 o 
   8   3   2      116.72      137.90      3.56 o 
   9   3   2      720.98      764.82      7.57 o 
  10   3   2        1.29        9.19      2.22 o 
  11   3   2     4215.94     4399.89     23.79 o 
  12   3   2      338.80      365.26      5.73 o 
  13   3   2      207.50      226.96      5.50 o 
  14   3   2      394.54      398.69      7.40 o 
  15   3   2      802.31      771.18      9.18 o 
  16   3   2        7.11       11.30      3.45 o 
  17   3   2       57.01       60.76      4.31 o 
  18   3   2      152.23      156.26      5.23 o 
  19   3   2       18.38       18.36      4.09 o 
  20   3   2        0.01       -3.85      3.85 o 
  21   3   2        0.71       -4.13      4.13 o 
  22   3   2        8.23       12.17      4.53 o 
  23   3   2        0.52        3.18      4.61 o 
  24   3   2        5.29       10.40      4.81 o 
  25   3   2      118.64      121.05      6.70 o 
  26   3   2       23.85       30.97      6.01 o 
  27   3   2      174.25      205.92      9.07 o 
  28   3   2        0.29       -7.04      7.04 o 
  29   3   2       20.90       14.66      7.31 o 
   0   4   2      205.64      210.73      9.51 o 
   1   4   2    14540.46    14058.97    102.00 o 
   2   4   2      592.29      599.03      8.90 o 
   3   4   2    10330.95    10134.07     73.56 o 
   4   4   2      587.16      570.44      7.96 o 
   5   4   2     3491.44     3484.04     23.42 o 
   6   4   2     4482.99     4491.77     33.39 o 
   7   4   2       13.06       14.24      2.66 o 
   8   4   2       38.46       38.93      2.97 o 
   9   4   2     1110.40     1136.83     10.18 o 
  10   4   2      410.40      374.45      5.88 o 
  11   4   2        0.01       -2.78      2.78 o 
  12   4   2      259.41      268.87      5.60 o 
  13   4   2      104.79       98.92      4.58 o 
  14   4   2      188.52      191.80      5.81 o 
  15   4   2       14.43       12.27      3.75 o 
  16   4   2       82.51       87.95      4.33 o 
  17   4   2      275.49      268.72      6.04 o 
  18   4   2      324.40      323.10      6.70 o 
  19   4   2      279.03      288.70      6.56 o 
  20   4   2       67.50       62.55      4.49 o 
  21   4   2        2.66       -3.89      3.89 o 
  22   4   2        5.05       -4.58      4.58 o 
  23   4   2       37.99       40.26      5.53 o 
  24   4   2       71.38       78.22      6.74 o 
  25   4   2        5.67       -5.32      5.94 o 
  26   4   2      189.78      184.39      8.99 o 
  27   4   2        0.71       -0.69      6.75 o 
  28   4   2        4.75       -4.92      6.86 o 
  29   4   2        3.65      -10.40     10.40 o 
   1   5   2       94.62      116.74      5.80 o 
   2   5   2     3194.43     3347.41     34.17 o 
   3   5   2     1639.58     1707.33     19.49 o 
   4   5   2     3699.21     3857.53     32.53 o 
   5   5   2       27.72       36.32      2.81 o 
   6   5   2     1566.35     1509.40     13.40 o 
   7   5   2     6319.12     6314.13     43.82 o 
   8   5   2      573.45      621.51      9.59 o 
   9   5   2       19.01       24.36      3.15 o 
  10   5   2      201.08      189.38      4.27 o 
  11   5   2        3.61       11.56      2.97 o 
  12   5   2      138.09      154.32      5.04 o 
  13   5   2       15.47       25.51      4.07 o 
  14   5   2      143.37      161.60      5.87 o 
  15   5   2       11.52        8.73      4.40 o 
  16   5   2        6.38        2.06      4.33 o 
  17   5   2      144.08      159.99      6.21 o 
  18   5   2      210.49      230.99      7.57 o 
  19   5   2      307.04      323.80      8.25 o 
  20   5   2       93.25       87.92      5.73 o 
  21   5   2        0.44        5.71      5.34 o 
  22   5   2       68.85       83.78      6.03 o 
  23   5   2       70.56       90.25      7.20 o 
  24   5   2       23.71       19.41      5.69 o 
  25   5   2       35.79       32.78      6.81 o 
  26   5   2       40.48       38.11      8.25 o 
  27   5   2        0.12       -7.56      7.56 o 
  28   5   2        1.22       -1.49      7.73 o 
   0   6   2       22.78       39.26      6.97 o 
   1   6   2      324.59      343.75      9.50 o 
   2   6   2      681.64      698.65     14.67 o 
   3   6   2     1784.04     1710.91     19.96 o 
   4   6   2     3274.86     3332.03     30.18 o 
   5   6   2       17.80        9.33      3.23 o 
   6   6   2        0.00        0.62      2.47 o 
   7   6   2      584.73      575.49      8.16 o 
   8   6   2       22.12       14.25      3.17 o 
   9   6   2      120.99      153.96      5.90 o 
  10   6   2      241.84      264.03      7.69 o 
  11   6   2       11.91       -3.38      4.59 o 
  12   6   2      984.34      978.04     14.19 o 
  13   6   2      317.46      356.43      8.83 o 
  14   6   2      290.81      290.52      8.44 o 
  15   6   2       59.22       49.56      5.52 o 
  16   6   2      110.58      123.77      6.03 o 
  17   6   2      155.34      168.23      6.84 o 
  18   6   2      339.67      355.55     11.14 o 
  19   6   2       49.02       49.95      5.74 o 
  20   6   2       36.14       22.76      5.91 o 
  21   6   2       12.67        9.31      5.81 o 
  22   6   2        0.99        3.04      5.85 o 
  23   6   2        4.46       -5.46      5.46 o 
  24   6   2        2.90        3.88      6.45 o 
  25   6   2       38.52       47.03      7.58 o 
  26   6   2       11.51       14.85      8.15 o 
  27   6   2       80.24       69.18      9.33 o 
  28   6   2        2.05       -1.91      7.89 o 
   1   7   2      196.05      188.99      7.65 o 
   2   7   2      273.04      293.74      9.57 o 
   3   7   2      311.42      274.25      8.38 o 
   4   7   2      596.26      552.12     10.19 o 
   5   7   2      139.37      148.42      6.36 o 
   6   7   2      296.08      293.69      7.65 o 
   7   7   2       87.19       74.69      4.08 o 
   8   7   2      142.09      151.20      5.41 o 
   9   7   2      195.22      210.14      7.23 o 
  10   7   2       33.91       31.97      5.00 o 
  11   7   2      137.48      148.06      7.47 o 
  12   7   2       87.14       93.15      6.93 o 
  13   7   2        3.84       -2.76      4.99 o 
  14   7   2       26.05       23.17      5.60 o 
  15   7   2        0.32       -4.98      4.98 o 
  16   7   2      212.30      194.09      8.90 o 
  17   7   2        0.78        1.02      5.84 o 
  18   7   2       15.47       21.72      5.85 o 
  19   7   2       43.30       44.21      6.11 o 
  20   7   2        1.19       -5.21      5.21 o 
  21   7   2        1.33        0.89      5.67 o 
  22   7   2        8.12        4.07      5.94 o 
  23   7   2        5.07       12.63      6.36 o 
  24   7   2        2.26       -5.45      6.80 o 
  25   7   2       20.37       21.61      7.87 o 
  26   7   2       18.17       25.81      8.78 o 
  27   7   2        0.03       -8.72      8.72 o 
   0   8   2     1254.44     1395.61     24.95 o 
   1   8   2     3828.94     3892.09     40.26 o 
   2   8   2       66.55       53.23      5.78 o 
   3   8   2        2.61       -1.91      4.17 o 
   4   8   2      325.02      360.74     10.48 o 
   5   8   2      896.37      907.57     15.45 o 
   6   8   2        6.96        6.26      4.48 o 
   7   8   2        6.43        4.43      4.89 o 
   8   8   2       66.61       88.06      8.06 o 
   9   8   2      979.89     1011.95     22.04 o 
  10   8   2      343.49      392.82     15.53 o 
  11   8   2        0.52       -5.70      6.15 o 
  12   8   2      697.55      715.95     14.25 o 
  13   8   2      137.56      132.45      8.79 o 
  14   8   2      298.45      317.23     10.79 o 
  15   8   2       46.09       33.89      6.59 o 
  16   8   2       26.97       21.47      6.38 o 
  17   8   2      235.28      236.36     11.13 o 
  18   8   2       17.13       29.25      7.08 o 
  19   8   2       79.88       77.30      8.13 o 
  20   8   2      259.91      248.91     11.51 o 
  21   8   2        0.70       -6.25      6.25 o 
  22   8   2        3.15       -3.57      6.68 o 
  23   8   2        7.98        2.33      7.59 o 
  24   8   2       99.48      120.17     10.10 o 
  25   8   2       75.36       88.06     10.37 o 
  26   8   2       20.24       19.67      8.71 o 
   1   9   2       10.30       17.73      5.23 o 
   2   9   2      150.74      148.40      8.27 o 
   3   9   2      141.37      129.62      7.72 o 
   4   9   2      530.73      584.78     15.20 o 
   5   9   2       95.69       80.50      7.40 o 
   6   9   2      128.77      127.71      8.04 o 
   7   9   2       62.03       67.19      6.85 o 
   8   9   2        1.07       -1.28      5.43 o 
   9   9   2       14.00        7.35      6.59 o 
  10   9   2       31.53       41.12      6.39 o 
  11   9   2      240.49      249.47     12.74 o 
  12   9   2      141.48      167.93     11.30 o 
  13   9   2        8.59        9.18      6.02 o 
  14   9   2        1.23       -7.02      7.02 o 
  15   9   2        0.86        3.75      6.54 o 
  16   9   2      195.97      177.06     10.70 o 
  17   9   2       41.54       36.83      7.48 o 
  18   9   2        0.00       -2.47      6.88 o 
  19   9   2       22.43       16.36      7.47 o 
  20   9   2       42.85       38.19      8.25 o 
  21   9   2       48.60       35.03      8.42 o 
  22   9   2        5.85        7.66      8.28 o 
  23   9   2        4.23       -1.25      8.42 o 
  24   9   2        0.10       -8.46      8.46 o 
  25   9   2       59.58       68.70     10.05 o 
   0  10   2       29.63       30.05      8.62 o 
   1  10   2      540.68      480.70     13.21 o 
   2  10   2        0.70       -2.01      5.27 o 
   3  10   2      239.47      251.97     11.50 o 
   4  10   2       78.99       87.94      7.36 o 
   5  10   2       37.75       28.79      6.73 o 
   6  10   2      489.00      477.68     13.34 o 
   7  10   2       38.32       23.86      5.55 o 
   8  10   2       18.98       16.43      5.69 o 
   9  10   2      140.16      132.82      8.36 o 
  10  10   2      272.83      289.85     11.77 o 
  11  10   2       92.92       90.40      8.05 o 
  12  10   2       75.42       59.72      7.70 o 
  13  10   2        0.02        0.73      6.74 o 
  14  10   2       40.92       26.48      8.04 o 
  15  10   2       24.49       28.67      8.29 o 
  16  10   2        4.76        7.62      7.78 o 
  17  10   2        2.21       -0.76      7.96 o 
  18  10   2      157.90      136.81     12.18 o 
  19  10   2       28.94       13.93      8.27 o 
  20  10   2        2.58       -5.14      7.73 o 
  21  10   2        7.34        1.61      8.30 o 
  22  10   2        0.01       -8.67      8.67 o 
  23  10   2        5.16       -4.86      9.16 o 
  24  10   2        3.02        1.77     10.74 o 
  25  10   2        2.04      -12.12     22.40 o 
   1  11   2      351.36      344.56     11.48 o 
   2  11   2       14.90        3.66      4.88 o 
   3  11   2       20.34       27.13      5.35 o 
   4  11   2       45.33       55.01      6.40 o 
   5  11   2        1.55       -1.33      4.45 o 
   6  11   2      124.33      126.11      7.81 o 
   7  11   2      140.06      138.08      8.17 o 
   8  11   2        2.08        1.43      5.46 o 
   9  11   2       45.75       39.95      7.19 o 
  10  11   2        6.90        3.27      6.62 o 
  11  11   2      442.47      429.43     23.67 o 
  12  11   2        4.28        2.22      7.05 o 
  13  11   2      150.01      135.34     11.24 o 
  14  11   2       41.41       34.42      8.71 o 
  15  11   2       97.68       84.78     10.19 o 
  16  11   2        0.24       -3.44      7.83 o 
  17  11   2        0.02       -3.24      7.88 o 
  18  11   2        0.00       -9.63     10.78 o 
  19  11   2       34.18       30.68      9.19 o 
  20  11   2       13.68       15.23      9.51 o 
  21  11   2       13.36        4.06      9.43 o 
  22  11   2        0.53       -9.21      9.21 o 
  23  11   2       36.90       23.28     10.37 o 
   0  12   2       20.27       20.65      7.46 o 
   1  12   2       12.42       14.81      5.17 o 
   2  12   2      174.28      171.79      8.57 o 
   3  12   2       26.60       17.35      5.39 o 
   4  12   2      169.10      174.75      9.81 o 
   5  12   2        0.78        1.27      5.32 o 
   6  12   2        1.12        1.14      5.53 o 
   7  12   2      124.94      139.40      9.24 o 
   8  12   2       27.71       31.14      6.76 o 
   9  12   2      120.26      134.89      9.86 o 
  10  12   2      383.23      376.88     15.44 o 
  11  12   2       18.81       14.98      7.72 o 
  12  12   2        4.72       -1.97      7.19 o 
  13  12   2        0.14        5.83      9.76 o 
  14  12   2       72.24       85.32     10.34 o 
  15  12   2        0.69        2.11      7.85 o 
  16  12   2        0.00        8.06      8.35 o 
  17  12   2       29.35       25.67      9.36 o 
  18  12   2        1.31       -8.82      8.83 o 
  19  12   2        4.92       17.37     10.01 o 
  20  12   2        5.74       -6.81     10.98 o 
  21  12   2        3.28        5.26     10.17 o 
  22  12   2        2.74      -10.59     12.04 o 
   1  13   2       28.99       30.94      6.58 o 
   2  13   2       34.94       29.55      6.01 o 
   3  13   2       14.95       12.78      5.83 o 
   4  13   2        8.55       11.44      6.07 o 
   5  13   2        3.80       -0.33      5.68 o 
   6  13   2       73.72       68.34      8.10 o 
   7  13   2       48.50       55.57      7.88 o 
   8  13   2       43.95       42.04      8.26 o 
   9  13   2       12.65       18.47      7.16 o 
  10  13   2        1.73       -1.20      7.60 o 
  11  13   2        4.44        3.63      7.81 o 
  12  13   2        4.87       23.77      8.57 o 
  13  13   2        0.29        1.03      7.83 o 
  14  13   2        7.10       15.77      8.39 o 
  15  13   2       27.65       34.22      9.79 o 
  16  13   2        0.70       -8.32      8.32 o 
  17  13   2       28.86       36.77      9.94 o 
  18  13   2       68.87       71.09     12.34 o 
  19  13   2       24.09       37.05     10.88 o 
  20  13   2       20.10       19.28     10.38 o 
  21  13   2        9.40       21.16     10.90 o 
   0  14   2      117.55      105.18     12.95 o 
   1  14   2        2.21        8.29      6.01 o 
   2  14   2      168.22      156.70      9.47 o 
   3  14   2       53.18       44.66      7.39 o 
   4  14   2      104.30      114.55      8.83 o 
   5  14   2        0.03       -5.58      6.06 o 
   6  14   2       83.98       74.55      8.49 o 
   7  14   2        2.63        9.81      6.75 o 
   8  14   2       41.25       36.43      7.68 o 
   9  14   2       51.41       39.08      8.47 o 
  10  14   2       43.86       57.81      9.90 o 
  11  14   2       21.99       20.53      8.77 o 
  12  14   2       51.11       53.75     10.23 o 
  13  14   2        0.27       -2.34      8.42 o 
  14  14   2        0.10        5.23      8.51 o 
  15  14   2        0.43        2.60      9.51 o 
  16  14   2       98.74       99.52     12.93 o 
  17  14   2        4.83       13.78     10.82 o 
  18  14   2       25.21       28.81     10.67 o 
  19  14   2        0.84        3.04     10.31 o 
   1  15   2       48.63       41.26      6.68 o 
   2  15   2        0.31        5.00      5.86 o 
   3  15   2      131.52      112.07     13.18 o 
   4  15   2        1.44       -3.08      6.12 o 
   5  15   2       47.07       49.18      7.88 o 
   6  15   2        2.17       -0.71      6.71 o 
   7  15   2       31.23       53.88      8.51 o 
   8  15   2       81.87       97.43     12.07 o 
   9  15   2        0.00       -4.93      7.68 o 
  10  15   2       37.80       61.81     10.88 o 
  11  15   2       25.08       20.20      8.96 o 
  12  15   2        1.98        3.13      8.94 o 
  13  15   2       44.39       46.64     11.51 o 
  14  15   2        0.17        2.92     10.04 o 
  15  15   2        6.54       17.20     10.40 o 
  16  15   2        0.03        2.06     10.41 o 
  17  15   2        0.04       -4.18      9.63 o 
   0  16   2        2.87        2.68      8.23 o 
   1  16   2       50.93       57.60      7.08 o 
   2  16   2       39.71       39.42      7.63 o 
   3  16   2       31.95       32.20      7.33 o 
   4  16   2       69.28       75.66      9.02 o 
   5  16   2        0.69       -6.49      6.49 o 
   6  16   2        0.18        2.67      7.04 o 
   7  16   2      123.34      100.33     10.60 o 
   8  16   2       28.42       52.65     10.37 o 
   9  16   2      128.03      124.97     12.38 o 
  10  16   2      151.82      209.05     16.09 o 
  11  16   2        0.28        8.93      9.58 o 
  12  16   2       16.28       24.72     10.43 o 
  13  16   2        0.17        4.15     10.07 o 
  14  16   2        2.26        8.00     10.10 o 
   1  17   2       35.42       29.65      7.21 o 
   2  17   2        1.55       18.12      7.10 o 
   3  17   2       37.48       39.75      7.73 o 
   4  17   2       36.15       36.15      8.07 o 
   5  17   2       18.21       16.17      7.98 o 
   6  17   2       25.16       11.94      8.83 o 
   7  17   2       20.30       31.12      8.96 o 
   8  17   2       19.09       25.51      9.35 o 
   9  17   2        3.93       19.84      9.90 o 
  10  17   2        5.71       18.50     10.24 o 
  11  17   2       52.73       52.51     11.94 o 
   0  18   2       17.00       12.35     10.91 o 
   1  18   2       12.77       17.63      7.81 o 
   2  18   2        9.44        9.07      7.36 o 
   3  18   2       16.45       27.93      8.03 o 
   4  18   2        0.19        2.55      7.32 o 
   5  18   2       20.51       34.47      9.17 o 
   6  18   2        2.77       12.63      8.73 o 
   1   1   3     4914.76     4813.47     29.98 o 
   2   1   3      500.81      553.85      4.72 o 
   3   1   3      500.29      493.17      5.10 o 
   4   1   3        1.07        2.13      1.66 o 
   5   1   3     2412.36     2355.60     14.55 o 
   6   1   3     2598.61     2746.80     17.59 o 
   7   1   3     5771.85     5796.37     39.53 o 
   8   1   3      649.86      617.77      7.46 o 
   9   1   3       12.89        7.77      2.47 o 
  10   1   3     1594.59     1757.52     12.77 o 
  11   1   3      381.42      466.96      6.38 o 
  12   1   3       18.29       21.86      3.14 o 
  13   1   3      172.43      178.67      5.14 o 
  14   1   3     2174.48     2321.39     18.49 o 
  15   1   3      194.50      192.52      6.25 o 
  16   1   3      337.53      364.33      7.60 o 
  17   1   3        7.17        4.77      3.77 o 
  18   1   3        7.25        9.94      3.97 o 
  19   1   3       92.61       71.16      4.84 o 
  20   1   3       30.31       34.68      4.48 o 
  21   1   3       11.89       24.65      4.69 o 
  22   1   3       49.17       45.04      5.11 o 
  23   1   3        2.63       -4.49      4.49 o 
  24   1   3       90.17       98.90      5.85 o 
  25   1   3       12.62       19.72      5.31 o 
  26   1   3       15.89       17.53      5.84 o 
  27   1   3        9.09        3.25      5.79 o 
  28   1   3       59.35       58.64      6.62 o 
  29   1   3        0.49       -5.91      5.91 o 
   0   2   3     2729.62     2748.56     26.81 o 
   1   2   3     5348.72     4868.09     32.00 o 
   2   2   3      416.80      463.56      5.46 o 
   3   2   3     1292.14     1275.61     10.42 o 
   4   2   3     3155.42     3175.39     23.43 o 
   5   2   3      190.81      175.78      4.80 o 
   6   2   3        0.34        2.86      2.33 o 
   7   2   3      238.62      232.79      4.50 o 
   8   2   3     3941.01     4097.39     25.19 o 
   9   2   3     1243.91     1303.09     10.17 o 
  10   2   3     1275.52     1428.08     11.17 o 
  11   2   3       99.81      108.19      4.05 o 
  12   2   3      387.35      427.37      5.84 o 
  13   2   3      603.27      633.34      7.56 o 
  14   2   3       46.94       53.50      3.87 o 
  15   2   3       16.20       16.36      3.85 o 
  16   2   3       44.26       52.52      4.35 o 
  17   2   3      162.79      178.09      5.40 o 
  18   2   3        3.57        4.27      3.75 o 
  19   2   3       17.23        8.04      3.99 o 
  20   2   3       54.28       45.44      4.54 o 
  21   2   3      101.98       82.18      5.71 o 
  22   2   3       51.84       44.75      5.41 o 
  23   2   3       10.43        8.91      4.93 o 
  24   2   3        0.54        1.70      4.95 o 
  25   2   3       52.13       70.79      6.10 o 
  26   2   3       40.17       48.42      6.11 o 
  27   2   3       31.03       36.91      6.08 o 
  28   2   3       14.31       12.60      5.95 o 
  29   2   3       31.61       26.39      6.99 o 
   1   3   3    12330.93    12147.77     71.57 o 
   2   3   3       88.74      115.28      3.21 o 
   3   3   3      588.03      587.37      7.55 o 
   4   3   3      138.66      143.54      4.42 o 
   5   3   3     1161.17     1154.11     12.76 o 
   6   3   3     4962.30     4913.31     33.06 o 
   7   3   3       24.44       38.59      2.84 o 
   8   3   3    12091.90    12521.99     71.32 o 
   9   3   3      762.08      847.57      8.79 o 
  10   3   3      670.51      649.56      7.91 o 
  11   3   3        3.44        3.52      2.63 o 
  12   3   3       53.25       42.87      2.92 o 
  13   3   3      230.85      234.41      5.48 o 
  14   3   3        3.07        4.05      3.51 o 
  15   3   3      233.76      230.21      6.06 o 
  16   3   3       49.48       63.48      4.59 o 
  17   3   3       25.66       26.25      4.32 o 
  18   3   3       21.45       13.66      3.96 o 
  19   3   3      712.47      707.11      9.72 o 
  20   3   3      145.69      155.11      6.00 o 
  21   3   3      249.74      246.93      7.15 o 
  22   3   3       20.99       17.00      4.70 o 
  23   3   3       48.99       59.29      5.54 o 
  24   3   3        0.69       -4.78      4.78 o 
  25   3   3       16.04       12.52      5.57 o 
  26   3   3        6.57       -2.51      6.13 o 
  27   3   3        0.10       -7.38      7.38 o 
  28   3   3        2.07       -2.22      6.66 o 
  29   3   3        0.56       -6.72      6.72 o 
   0   4   3     6864.21     6778.19     67.27 o 
   1   4   3        0.16       -1.11      2.05 o 
   2   4   3      100.38      111.36      3.42 o 
   3   4   3     7436.03     7358.80     49.08 o 
   4   4   3       62.57       75.60      3.00 o 
   5   4   3       64.84       84.33      3.28 o 
   6   4   3      405.42      425.96      6.74 o 
   7   4   3     3018.67     3012.82     23.22 o 
   8   4   3     1262.68     1494.72     12.50 o 
   9   4   3     2609.14     2760.48     17.95 o 
  10   4   3       14.02       25.65      3.12 o 
  11   4   3      128.23      117.16      4.30 o 
  12   4   3      289.46      342.42      6.53 o 
  13   4   3      382.66      358.98      6.98 o 
  14   4   3      157.68      191.27      5.73 o 
  15   4   3      312.74      313.73      7.12 o 
  16   4   3       49.21       61.12      5.13 o 
  17   4   3      623.63      618.12      9.66 o 
  18   4   3       19.42       21.37      4.58 o 
  19   4   3      155.39      155.13      6.15 o 
  20   4   3        3.47        0.72      4.36 o 
  21   4   3       10.92        5.79      4.87 o 
  22   4   3      193.94      183.14      7.21 o 
  23   4   3       12.91        0.31      5.49 o 
  24   4   3        2.76        2.03      5.87 o 
  25   4   3       10.88        7.03      6.20 o 
  26   4   3       63.71       90.60      7.85 o 
  27   4   3       42.37       60.96      7.60 o 
  28   4   3       20.21       16.96      7.30 o 
   1   5   3    10856.07    10695.93     69.88 o 
   2   5   3     1617.89     1711.53     13.95 o 
   3   5   3      462.15      491.94      7.06 o 
   4   5   3      205.15      194.61      4.84 o 
   5   5   3        1.36       -2.44      2.44 o 
   6   5   3      325.96      368.25      5.44 o 
   7   5   3      166.78      174.74      4.30 o 
   8   5   3        8.44        6.47      2.65 o 
   9   5   3        0.00        0.07      3.00 o 
  10   5   3      633.06      657.84      8.56 o 
  11   5   3       62.69       52.55      3.80 o 
  12   5   3       97.48       85.61      4.02 o 
  13   5   3      264.62      266.17      6.46 o 
  14   5   3      444.79      461.07      8.29 o 
  15   5   3        1.43        1.65      4.12 o 
  16   5   3      331.19      326.22      7.53 o 
  17   5   3      142.17      142.73      6.28 o 
  18   5   3      233.54      234.63      7.51 o 
  19   5   3      458.83      444.14      9.59 o 
  20   5   3       10.78       11.96      4.77 o 
  21   5   3        2.48        3.62      4.84 o 
  22   5   3       29.37       30.85      5.61 o 
  23   5   3        2.10       -0.37      5.70 o 
  24   5   3      143.30      151.49      8.31 o 
  25   5   3       10.85        6.32      6.22 o 
  26   5   3       12.95       12.23      6.78 o 
  27   5   3        5.21       -7.80      7.80 o 
  28   5   3        5.03       -1.54      8.00 o 
   0   6   3       53.61       71.36      5.78 o 
   1   6   3       33.41       22.34      3.32 o 
   2   6   3      538.33      572.65      9.62 o 
   3   6   3     5525.55     5657.11     38.86 o 
   4   6   3      808.71      822.88      9.12 o 
   5   6   3      336.76      360.12      6.35 o 
   6   6   3       93.38       82.51      3.96 o 
   7   6   3      216.57      214.95      5.58 o 
   8   6   3      966.47      983.23     12.27 o 
   9   6   3      800.92      859.38     11.91 o 
  10   6   3      562.92      601.61     10.83 o 
  11   6   3       27.61       40.50      4.78 o 
  12   6   3      318.60      336.06      7.83 o 
  13   6   3       25.55       28.86      4.52 o 
  14   6   3      229.28      225.02      7.58 o 
  15   6   3      149.44      126.85      6.07 o 
  16   6   3      380.80      411.62      9.22 o 
  17   6   3      165.57      183.36      7.25 o 
  18   6   3       32.67       21.76      5.05 o 
  19   6   3      188.89      199.14      7.57 o 
  20   6   3       12.18        5.61      4.82 o 
  21   6   3       65.38       47.55      6.25 o 
  22   6   3       52.15       36.09      6.17 o 
  23   6   3        0.01       -2.17      6.33 o 
  24   6   3       37.36       36.99      7.57 o 
  25   6   3        1.11       -7.81      7.81 o 
  26   6   3       22.87       23.33      8.09 o 
  27   6   3        0.79        6.37      8.50 o 
   1   7   3     1315.12     1303.57     15.57 o 
   2   7   3      687.62      737.49     10.07 o 
   3   7   3      123.07      135.67      5.06 o 
   4   7   3        0.35        1.29      2.79 o 
   5   7   3       60.15       50.21      3.74 o 
   6   7   3      815.79      930.87     10.91 o 
   7   7   3       13.52        4.85      3.25 o 
   8   7   3        0.01        0.24      3.38 o 
   9   7   3      291.50      317.84      8.77 o 
  10   7   3      781.33      833.35     14.88 o 
  11   7   3     1627.64     1729.00     20.69 o 
  12   7   3      655.28      704.40     13.29 o 
  13   7   3      318.19      326.41     10.31 o 
  14   7   3       52.22       50.01      6.40 o 
  15   7   3      229.11      227.32      9.29 o 
  16   7   3       11.25       10.11      5.85 o 
  17   7   3       67.79       66.99      7.23 o 
  18   7   3       21.88       24.07      6.46 o 
  19   7   3        1.73       -5.83      5.83 o 
  20   7   3      103.52      109.39      7.68 o 
  21   7   3       40.38       26.36      6.39 o 
  22   7   3       67.50       79.15      7.64 o 
  23   7   3       39.06       40.48      7.35 o 
  24   7   3        3.92        2.13      6.93 o 
  25   7   3       21.29       28.01      8.24 o 
  26   7   3       10.09        8.80      8.61 o 
  27   7   3       36.52       43.68      9.75 o 
   0   8   3      287.24      253.01     10.58 o 
   1   8   3      927.33      865.82     13.43 o 
   2   8   3       12.02       12.12      3.77 o 
   3   8   3     2010.67     2039.65     20.83 o 
   4   8   3      147.32      169.42      6.33 o 
   5   8   3      540.75      557.52     11.08 o 
   6   8   3       17.06       20.74      4.45 o 
   7   8   3       53.25       43.51      4.67 o 
   8   8   3      130.05      113.84      6.65 o 
   9   8   3      106.67      123.17      7.52 o 
  10   8   3       43.81       58.97      6.46 o 
  11   8   3       44.20       48.35      6.28 o 
  12   8   3      493.54      518.64     13.66 o 
  13   8   3       28.00       16.95      5.99 o 
  14   8   3      167.27      189.64      9.80 o 
  15   8   3       24.69       12.03      6.13 o 
  16   8   3       81.81       83.97      8.13 o 
  17   8   3       27.73       28.40      6.98 o 
  18   8   3        3.17       -0.63      6.59 o 
  19   8   3       74.25       74.85      8.53 o 
  20   8   3        1.14        2.73      6.86 o 
  21   8   3       27.64       21.23      7.04 o 
  22   8   3       74.80       87.23      8.30 o 
  23   8   3        3.21        0.85      6.47 o 
  24   8   3       39.39       48.80      8.70 o 
  25   8   3        4.74        9.52      8.36 o 
  26   8   3       21.24       15.12      9.23 o 
   1   9   3      534.34      562.64     14.76 o 
   2   9   3      332.28      359.62     11.88 o 
   3   9   3      110.55      120.18      7.03 o 
   4   9   3        0.00       -3.90      3.90 o 
   5   9   3       51.15       41.57      5.27 o 
   6   9   3      193.26      189.12      7.78 o 
   7   9   3      339.10      337.15     11.20 o 
   8   9   3        9.07        6.02      5.07 o 
   9   9   3      476.17      468.56     13.47 o 
  10   9   3      505.03      487.28     14.48 o 
  11   9   3      248.07      209.47     10.44 o 
  12   9   3      236.56      242.07     11.94 o 
  13   9   3      424.46      387.25     13.68 o 
  14   9   3      138.39      127.71      8.77 o 
  15   9   3       79.34       79.71      7.92 o 
  16   9   3       78.68       93.95      8.56 o 
  17   9   3       37.83       33.73      7.24 o 
  18   9   3      109.27      134.32      9.70 o 
  19   9   3       37.48       22.54      8.34 o 
  20   9   3        8.66        4.82      7.50 o 
  21   9   3        8.14       -3.09      7.78 o 
  22   9   3       41.44       57.64      9.61 o 
  23   9   3        0.18        0.85      8.54 o 
  24   9   3      135.62      133.37     12.36 o 
  25   9   3       27.18       14.61     10.24 o 
   0  10   3      214.37      211.64     16.95 o 
   1  10   3      748.67      705.90     14.98 o 
   2  10   3       15.26       13.22      5.26 o 
   3  10   3      523.41      519.03     12.76 o 
   4  10   3      322.27      332.21      9.62 o 
   5  10   3      108.78      122.10      6.73 o 
   6  10   3      917.62      960.13     15.42 o 
   7  10   3       12.96        4.41      4.98 o 
   8  10   3       27.44       37.24      6.24 o 
   9  10   3      386.90      408.25     13.00 o 
  10  10   3       69.04       77.95      7.72 o 
  11  10   3      623.04      659.55     17.30 o 
  12  10   3        0.13       -3.89      6.06 o 
  13  10   3       16.24        3.47      7.26 o 
  14  10   3        5.91       10.84      6.97 o 
  15  10   3      110.06       98.27      9.91 o 
  16  10   3       18.96       14.90      8.31 o 
  17  10   3       39.04       40.39      9.26 o 
  18  10   3       18.45       23.25      7.70 o 
  19  10   3       55.18       47.42      8.98 o 
  20  10   3        0.02        4.05      8.35 o 
  21  10   3        2.33        1.18      7.84 o 
  22  10   3        8.82       -4.03      8.23 o 
  23  10   3       27.37       25.67      9.82 o 
  24  10   3        1.03       -0.09      9.06 o 
   1  11   3        8.54       12.34      4.64 o 
   2  11   3       34.15       20.78      4.73 o 
   3  11   3      159.53      158.20      7.37 o 
   4  11   3       36.00       28.22      5.09 o 
   5  11   3      294.06      309.20     10.24 o 
   6  11   3      200.56      165.13      8.54 o 
   7  11   3        5.53        3.42      5.09 o 
   8  11   3      395.79      399.34     12.95 o 
   9  11   3      132.42      142.04      8.92 o 
  10  11   3       53.14       67.77      8.32 o 
  11  11   3      247.82      238.37     12.55 o 
  12  11   3        5.97       -0.33      7.25 o 
  13  11   3      204.80      197.41     12.97 o 
  14  11   3        4.80       -7.18      7.18 o 
  15  11   3      178.39      225.85     13.71 o 
  16  11   3        9.71       13.82      8.38 o 
  17  11   3       11.73        2.04      8.22 o 
  18  11   3       22.24       20.00      9.38 o 
  19  11   3       28.26       40.24     10.25 o 
  20  11   3        4.02       -2.16      9.21 o 
  21  11   3       11.94        6.69      8.91 o 
  22  11   3       10.21        4.13      9.29 o 
  23  11   3        0.40       -0.63      9.08 o 
   0  12   3      605.84      616.73     18.75 o 
   1  12   3       50.64       40.77      5.61 o 
   2  12   3      350.01      339.56     10.70 o 
   3  12   3        2.55        3.69      4.34 o 
   4  12   3       87.87      100.75      6.65 o 
   5  12   3        5.30        7.74      5.08 o 
   6  12   3       34.45       33.15      5.96 o 
   7  12   3      411.47      358.30     13.62 o 
   8  12   3      378.05      360.52     14.57 o 
   9  12   3      126.39      130.32     10.81 o 
  10  12   3       74.62       95.68     10.52 o 
  11  12   3      232.44      231.01     16.30 o 
  12  12   3      164.61      184.53     17.87 o 
  13  12   3       46.30       43.12     10.89 o 
  14  12   3       24.95       39.27      8.93 o 
  15  12   3        0.33        0.91      8.11 o 
  16  12   3       21.25       11.63      8.55 o 
  17  12   3       12.19       18.57      9.35 o 
  18  12   3        6.72        1.76      9.33 o 
  19  12   3        0.09        3.45      9.89 o 
  20  12   3        1.71        7.40      9.28 o 
  21  12   3        2.86       -4.80      9.61 o 
  22  12   3        1.55       -6.66      9.77 o 
   1  13   3       24.33       22.97      5.27 o 
   2  13   3        1.08       -2.01      4.55 o 
   3  13   3      129.14      141.84      8.02 o 
   4  13   3       62.50       72.40      7.15 o 
   5  13   3      105.26      107.78      8.37 o 
   6  13   3        5.86       -4.52      5.78 o 
   7  13   3       58.02       57.07      7.98 o 
   8  13   3       10.07        4.70      6.78 o 
   9  13   3      175.13      199.05     12.89 o 
  10  13   3       60.13       69.67     10.17 o 
  11  13   3      106.75       93.72     11.48 o 
  12  13   3        1.18        5.39      8.13 o 
  13  13   3       11.67       22.00      9.00 o 
  14  13   3      113.46      117.98     13.87 o 
  15  13   3        0.04       -3.26      8.54 o 
  16  13   3       43.56       56.96     10.74 o 
  17  13   3        1.31        1.54      9.31 o 
  18  13   3       16.51       23.53     10.29 o 
  19  13   3        8.14        7.84     12.32 o 
  20  13   3        7.65        5.29      9.91 o 
   0  14   3        1.09       -0.21      7.23 o 
   1  14   3       56.95       54.86      6.67 o 
   2  14   3        0.60        0.41      5.15 o 
   3  14   3        5.21        4.07      5.51 o 
   4  14   3       17.31       21.55      6.32 o 
   5  14   3       12.58       20.44      6.48 o 
   6  14   3       47.15       45.11      7.26 o 
   7  14   3        2.99       -6.51      6.51 o 
   8  14   3        2.12        1.48      7.13 o 
   9  14   3       34.29       38.36     11.08 o 
  10  14   3        2.14       13.21      8.65 o 
  11  14   3      100.52      103.87     12.05 o 
  12  14   3        0.28        3.13      8.65 o 
  13  14   3        9.89       16.79      9.35 o 
  14  14   3        3.60       -5.05      8.69 o 
  15  14   3       29.29       24.38     10.24 o 
  16  14   3        1.34       14.79      9.95 o 
  17  14   3       11.83        3.78     11.58 o 
  18  14   3        1.37        8.11     10.30 o 
  19  14   3        3.44       39.59     17.50 o 
   1  15   3        1.72       -2.20      5.47 o 
   2  15   3       12.05       13.64      6.16 o 
   3  15   3        3.90       12.75      6.63 o 
   4  15   3       39.59       31.67      7.11 o 
   5  15   3        0.71       -6.11      6.11 o 
   6  15   3      133.76      141.35     10.72 o 
   7  15   3       67.40       71.14     10.32 o 
   8  15   3       47.08       43.71     10.07 o 
   9  15   3        0.05        6.86      8.38 o 
  10  15   3       27.11       26.97      9.69 o 
  11  15   3        0.00       -2.20      8.77 o 
  12  15   3       15.47       36.13     10.00 o 
  13  15   3       16.87        4.70      9.29 o 
  14  15   3        6.56       17.42     10.12 o 
  15  15   3       45.90       46.98     11.44 o 
  16  15   3        0.45       -1.29      9.80 o 
   0  16   3        1.40       -1.84      7.83 o 
   1  16   3       39.35       36.09      6.85 o 
   2  16   3        0.43        8.41      6.37 o 
   3  16   3       20.72       28.15      7.50 o 
   4  16   3        0.14        5.92      7.10 o 
   5  16   3       33.68       41.48      8.58 o 
   6  16   3        3.98        5.46      7.45 o 
   7  16   3       20.46       26.77      8.44 o 
   8  16   3       15.23       32.68      9.23 o 
   9  16   3        1.51        7.23      8.52 o 
  10  16   3        0.45       19.52      9.89 o 
  11  16   3        4.41       -2.55      9.42 o 
  12  16   3        3.55        3.68      9.53 o 
  13  16   3        1.17       -3.83      9.58 o 
  14  16   3        3.67       13.32     10.47 o 
   1  17   3        0.08        5.44      7.00 o 
   2  17   3        0.36        7.51      6.65 o 
   3  17   3        0.67        4.90      7.21 o 
   4  17   3        0.48       18.03      8.03 o 
   5  17   3        0.28       13.39      8.50 o 
   6  17   3       16.82       28.98      8.85 o 
   7  17   3        3.63        5.38      8.57 o 
   8  17   3       21.92       30.54      9.77 o 
   9  17   3        0.08       14.85      9.17 o 
  10  17   3        0.22       14.27      9.41 o 
  11  17   3        8.56       33.42     22.77 o 
   0  18   3       21.07       21.64     13.89 o 
   1  18   3       14.77       12.66      7.46 o 
   2  18   3        3.17       19.02      8.13 o 
   3  18   3        0.36       16.11      7.64 o 
   4  18   3        0.93       14.27      8.17 o 
   5  18   3        1.67        8.96      8.49 o 
   0   0   4       75.90      103.41      4.72 o 
   1   0   4     3753.13     3550.62     27.62 o 
   2   0   4        4.72        7.01      2.46 o 
   3   0   4     1289.07     1238.63     13.65 o 
   4   0   4        2.41        5.68      3.17 o 
   5   0   4     1138.85      998.18     12.98 o 
   6   0   4      517.58      533.66      8.95 o 
   7   0   4     6392.52     6506.21     50.20 o 
   8   0   4       21.91        4.62      3.47 o 
   9   0   4      104.50       90.52      5.00 o 
  10   0   4     4756.47     5064.12     44.88 o 
  11   0   4      392.65      432.00      9.77 o 
  12   0   4       16.51       15.11      4.72 o 
  13   0   4        0.20        2.46      5.15 o 
  14   0   4        0.69       10.99      5.61 o 
  15   0   4        2.20       13.55      6.09 o 
  16   0   4     1385.09     1394.19     20.72 o 
  17   0   4      278.22      308.38      9.97 o 
  18   0   4       54.63       43.55      6.54 o 
  19   0   4      476.11      459.19     11.85 o 
  20   0   4       46.05       45.12      6.76 o 
  21   0   4      186.58      163.49      8.92 o 
  22   0   4       31.18       23.66      6.87 o 
  23   0   4      201.09      169.88      9.49 o 
  24   0   4        7.34        0.26      6.69 o 
  25   0   4       11.25       -6.79      6.79 o 
  26   0   4      222.40      267.26     12.23 o 
  27   0   4      146.39      162.60     14.77 o 
  28   0   4       97.63      104.89     14.56 o 
  29   0   4       14.58       -8.81      8.81 o 
   1   1   4      140.94      163.39      2.85 o 
   2   1   4      146.92      156.66      2.76 o 
   3   1   4     1912.09     1857.17     11.77 o 
   4   1   4       78.26       79.33      2.98 o 
   5   1   4      732.13      696.79      6.42 o 
   6   1   4     1707.03     1585.07     11.97 o 
   7   1   4       39.43       25.14      2.67 o 
   8   1   4      522.50      585.09      6.81 o 
   9   1   4     3230.04     3511.20     22.11 o 
  10   1   4        0.93        4.98      2.48 o 
  11   1   4        4.19        5.17      2.68 o 
  12   1   4        0.20       -0.34      2.84 o 
  13   1   4      118.90      121.44      4.62 o 
  14   1   4       73.51       95.91      4.80 o 
  15   1   4       68.54       59.46      4.37 o 
  16   1   4        1.97        2.40      4.04 o 
  17   1   4      191.34      185.09      5.76 o 
  18   1   4      444.77      378.40      7.60 o 
  19   1   4       11.45       12.01      4.20 o 
  20   1   4      116.60      112.78      5.54 o 
  21   1   4       93.95       87.78      5.41 o 
  22   1   4       34.25       21.31      4.64 o 
  23   1   4       13.89        9.36      4.85 o 
  24   1   4        0.31       -4.99      4.99 o 
  25   1   4        4.57       -2.37      5.26 o 
  26   1   4       29.23       20.09      5.90 o 
  27   1   4       28.95       17.15      6.03 o 
  28   1   4        5.31       -5.36      5.77 o 
  29   1   4       39.19       30.76      6.85 o 
   0   2   4     5207.46     4902.90     47.09 o 
   1   2   4     1334.40     1370.01     11.05 o 
   2   2   4     2942.08     2785.29     19.53 o 
   3   2   4     3001.33     2903.16     20.41 o 
   4   2   4     1894.56     1913.99     15.89 o 
   5   2   4     4113.35     4135.49     29.47 o 
   6   2   4       82.49       96.48      3.64 o 
   7   2   4    13573.24    13742.61     81.81 o 
   8   2   4     1018.10     1008.48      9.00 o 
   9   2   4     3281.13     3483.12     20.78 o 
  10   2   4       67.49       60.83      3.09 o 
  11   2   4        0.41       -2.76      2.76 o 
  12   2   4      167.45      187.08      5.49 o 
  13   2   4       91.86       91.21      4.10 o 
  14   2   4       42.07       25.32      3.56 o 
  15   2   4        0.47        0.99      3.70 o 
  16   2   4      604.31      562.60      8.16 o 
  17   2   4      146.37      147.87      5.24 o 
  18   2   4      646.47      608.86      8.99 o 
  19   2   4        3.25        5.17      4.23 o 
  20   2   4      214.89      196.99      6.80 o 
  21   2   4       18.18       12.33      4.86 o 
  22   2   4        4.72        0.82      4.77 o 
  23   2   4       46.60       42.10      5.48 o 
  24   2   4        0.81        4.36      4.98 o 
  25   2   4       13.29       11.84      5.34 o 
  26   2   4        1.88        0.24      5.43 o 
  27   2   4        0.08       -5.93      5.93 o 
  28   2   4        0.60       -6.25      6.25 o 
   1   3   4       40.81       58.62      2.83 o 
   2   3   4       79.21       70.32      3.10 o 
   3   3   4       71.50       87.24      3.51 o 
   4   3   4       81.29       81.01      3.15 o 
   5   3   4      226.92      246.15      5.82 o 
   6   3   4       25.04       24.45      3.20 o 
   7   3   4        7.53       13.06      2.93 o 
   8   3   4      759.43      817.87      9.89 o 
   9   3   4        0.38        3.07      2.79 o 
  10   3   4       21.30       21.41      3.03 o 
  11   3   4      325.93      339.45      6.56 o 
  12   3   4      196.58      200.71      5.63 o 
  13   3   4       42.28       55.84      4.12 o 
  14   3   4        4.73        6.21      3.66 o 
  15   3   4      466.90      491.18      8.40 o 
  16   3   4       79.41       77.68      4.80 o 
  17   3   4      305.77      309.54      7.15 o 
  18   3   4      488.17      504.39      8.72 o 
  19   3   4       45.45       46.98      4.60 o 
  20   3   4        1.91       -2.74      4.28 o 
  21   3   4      105.75      115.62      6.06 o 
  22   3   4       15.01        8.12      4.64 o 
  23   3   4       11.53        4.49      5.15 o 
  24   3   4       41.08       46.77      6.38 o 
  25   3   4        2.73       -5.65      5.65 o 
  26   3   4       30.09       46.72      6.87 o 
  27   3   4       18.41       18.91      7.06 o 
  28   3   4        5.48       14.72      7.13 o 
   0   4   4     7228.79     7135.40     60.05 o 
   1   4   4     2622.88     2645.03     18.34 o 
   2   4   4     1791.58     1710.23     13.95 o 
   3   4   4     2314.91     2408.48     17.88 o 
   4   4   4     1532.63     1560.75     12.53 o 
   5   4   4       29.17       18.81      2.54 o 
   6   4   4      125.25      154.51      4.54 o 
   7   4   4     1952.41     2033.50     16.76 o 
   8   4   4        6.86        6.27      2.80 o 
   9   4   4      992.74     1023.59      9.22 o 
  10   4   4      351.52      371.03      6.21 o 
  11   4   4      176.73      186.22      5.31 o 
  12   4   4      119.10      122.66      4.92 o 
  13   4   4      123.66      107.71      5.23 o 
  14   4   4       49.12       40.63      4.71 o 
  15   4   4      125.45      128.53      5.74 o 
  16   4   4      134.04      135.46      6.02 o 
  17   4   4        0.65       -1.15      4.31 o 
  18   4   4        9.80        4.62      4.66 o 
  19   4   4      170.31      175.60      6.75 o 
  20   4   4      165.75      172.98      6.94 o 
  21   4   4       97.39       97.90      6.38 o 
  22   4   4       33.82       20.58      5.59 o 
  23   4   4       16.70       14.88      5.60 o 
  24   4   4       15.57        5.37      5.99 o 
  25   4   4        5.35       -4.46      6.30 o 
  26   4   4        8.93       -6.52      6.52 o 
  27   4   4       20.67       23.60      7.25 o 
  28   4   4        0.81       -6.74      6.74 o 
   1   5   4      615.87      594.76      7.21 o 
   2   5   4      496.52      461.99      6.39 o 
   3   5   4      373.88      413.12      5.98 o 
   4   5   4      269.82      266.95      5.96 o 
   5   5   4      558.65      570.94      8.38 o 
   6   5   4      331.38      334.57      6.46 o 
   7   5   4      887.77     1002.64     10.20 o 
   8   5   4       68.90       65.72      3.77 o 
   9   5   4      254.25      234.93      5.59 o 
  10   5   4       87.38       98.88      4.38 o 
  11   5   4      118.06      124.31      4.90 o 
  12   5   4      179.23      203.00      6.21 o 
  13   5   4        2.17        3.56      4.14 o 
  14   5   4        0.23       -3.94      4.34 o 
  15   5   4      239.31      230.27      6.91 o 
  16   5   4        0.06        3.28      4.34 o 
  17   5   4      404.97      384.27     10.03 o 
  18   5   4       22.36       30.41      5.04 o 
  19   5   4       29.84       28.22      5.46 o 
  20   5   4        2.68       -1.73      5.25 o 
  21   5   4        0.35        0.42      5.49 o 
  22   5   4        0.17        2.13      5.86 o 
  23   5   4        3.20       -5.95      5.95 o 
  24   5   4       60.75       62.40      7.10 o 
  25   5   4       20.55       18.43      6.72 o 
  26   5   4       17.24        7.77      6.76 o 
  27   5   4       12.41        4.86      7.28 o 
   0   6   4     3027.33     3134.80     39.06 o 
   1   6   4      242.43      207.24      5.64 o 
   2   6   4        0.55        1.39      2.74 o 
   3   6   4      267.08      335.57      6.93 o 
   4   6   4       44.67       33.68      3.37 o 
   5   6   4     1457.76     1439.38     13.52 o 
   6   6   4       87.78       89.84      3.74 o 
   7   6   4      663.83      674.71      8.12 o 
   8   6   4      554.71      547.53      8.02 o 
   9   6   4      647.77      679.17      9.92 o 
  10   6   4      801.09      869.65     14.34 o 
  11   6   4     1045.88     1057.16     13.92 o 
  12   6   4      175.94      173.39      7.63 o 
  13   6   4      117.86      106.62      6.28 o 
  14   6   4       62.67       79.97      6.55 o 
  15   6   4        0.00        2.97      4.68 o 
  16   6   4        2.91        0.88      4.68 o 
  17   6   4        1.32        1.37      4.68 o 
  18   6   4       53.29       59.26      5.96 o 
  19   6   4        0.55        5.01      5.15 o 
  20   6   4        1.70       -4.92      4.92 o 
  21   6   4        5.60       -3.38      5.22 o 
  22   6   4        0.52       -5.21      5.21 o 
  23   6   4        1.83       -1.23      6.56 o 
  24   6   4       49.51       47.69      8.39 o 
  25   6   4       37.28       47.77      8.82 o 
  26   6   4       59.42       66.48      9.34 o 
  27   6   4       17.51       17.29      8.57 o 
   1   7   4      143.54      127.91      4.47 o 
   2   7   4      311.86      313.33      6.43 o 
   3   7   4      156.29      178.57      5.33 o 
   4   7   4        2.59       -0.61      3.15 o 
   5   7   4       11.17       19.29      3.57 o 
   6   7   4       98.84       94.68      4.68 o 
   7   7   4       35.85       28.98      4.18 o 
   8   7   4        8.34        6.97      4.14 o 
   9   7   4      205.45      207.91      7.47 o 
  10   7   4       19.29       21.96      5.07 o 
  11   7   4        2.66       -2.01      5.19 o 
  12   7   4        9.43        8.52      5.48 o 
  13   7   4      149.59      143.83      8.00 o 
  14   7   4        0.01        0.05      5.25 o 
  15   7   4       91.45       80.68      7.22 o 
  16   7   4      158.83      162.33      8.72 o 
  17   7   4       62.84       52.97      7.07 o 
  18   7   4        2.48       -4.19      5.84 o 
  19   7   4        1.01       -3.17      6.14 o 
  20   7   4        0.00       -5.61      5.97 o 
  21   7   4       10.83       13.55      6.33 o 
  22   7   4        1.43        3.13      5.97 o 
  23   7   4       16.06       24.94      7.60 o 
  24   7   4        0.52        6.10      7.91 o 
  25   7   4        4.26       -7.93      7.95 o 
  26   7   4       12.05        6.14      8.45 o 
   0   8   4     1225.10     1152.05     18.31 o 
   1   8   4       46.67       44.03      3.81 o 
   2   8   4      130.13      143.08      5.00 o 
   3   8   4      617.09      631.08      8.94 o 
   4   8   4      255.31      249.32      6.57 o 
   5   8   4       97.11      110.16      5.03 o 
   6   8   4        4.11        1.49      3.84 o 
   7   8   4       19.20       20.54      4.46 o 
   8   8   4      198.24      213.34      7.55 o 
   9   8   4        1.38       -0.55      4.62 o 
  10   8   4      483.40      526.21     12.43 o 
  11   8   4        0.73       -4.73      5.20 o 
  12   8   4       84.68       81.77      7.01 o 
  13   8   4        1.43        8.06      5.60 o 
  14   8   4       95.54       87.43      7.70 o 
  15   8   4        0.06        1.97      5.61 o 
  16   8   4       46.51       38.76      6.68 o 
  17   8   4        4.35        2.61      5.96 o 
  18   8   4       25.25       28.80      6.76 o 
  19   8   4       36.47       38.53      7.28 o 
  20   8   4      238.19      267.16     11.52 o 
  21   8   4       64.65       77.78      8.38 o 
  22   8   4        5.72       -0.43      6.89 o 
  23   8   4       53.35       66.17      8.28 o 
  24   8   4        0.52       -7.62      7.62 o 
  25   8   4       63.91       68.94      9.49 o 
  26   8   4        8.14       -6.26      8.75 o 
   1   9   4       24.10       18.68      4.67 o 
   2   9   4       56.18       61.01      5.39 o 
   3   9   4       23.01       22.50      4.55 o 
   4   9   4        6.16        0.20      3.88 o 
   5   9   4       17.98       16.79      4.58 o 
   6   9   4        4.68       -2.80      4.35 o 
   7   9   4      185.77      187.68     10.98 o 
   8   9   4       51.22       59.91      6.60 o 
   9   9   4       45.56       30.92      5.98 o 
  10   9   4       60.23       64.73      6.92 o 
  11   9   4        0.95        1.87      5.43 o 
  12   9   4        2.86       -3.06      5.53 o 
  13   9   4        2.95        7.72      5.95 o 
  14   9   4        1.30        5.27      6.15 o 
  15   9   4       37.61       38.40      7.26 o 
  16   9   4      151.08      144.47      9.44 o 
  17   9   4       60.33       49.25      8.01 o 
  18   9   4       11.09        0.33      6.79 o 
  19   9   4       24.82       23.54      7.79 o 
  20   9   4       12.57        3.48      7.41 o 
  21   9   4       33.74       28.73      8.59 o 
  22   9   4        9.16       -2.20      7.64 o 
  23   9   4        2.26       -4.65      8.35 o 
  24   9   4       17.42       21.94     10.13 o 
  25   9   4        0.48       -5.90      9.39 o 
   0  10   4       16.21       20.47      7.16 o 
   1  10   4      555.74      480.16     12.33 o 
   2  10   4      184.50      173.18      7.60 o 
   3  10   4      430.87      421.25     10.78 o 
   4  10   4       21.67       24.04      4.82 o 
   5  10   4      185.24      191.65      7.87 o 
   6  10   4        6.95        4.01      4.80 o 
   7  10   4      107.34      116.03      7.65 o 
   8  10   4       77.21       67.55      8.03 o 
   9  10   4        0.48       -5.17      5.17 o 
  10  10   4       54.36       62.30      7.99 o 
  11  10   4       61.67       45.60      7.66 o 
  12  10   4       13.10        8.86      6.75 o 
  13  10   4        4.58        7.28      7.11 o 
  14  10   4       64.36       58.53      8.14 o 
  15  10   4       55.81       50.49      7.96 o 
  16  10   4        8.73       10.06      6.61 o 
  17  10   4        3.69        8.36      7.03 o 
  18  10   4       23.01        7.24      7.22 o 
  19  10   4       82.70       88.88     10.12 o 
  20  10   4        1.41       -4.90      8.08 o 
  21  10   4        0.17       -3.29      8.45 o 
  22  10   4        3.74        3.10      8.31 o 
  23  10   4        3.78       -8.36      8.36 o 
  24  10   4        0.06        0.17      9.48 o 
   1  11   4        0.46        1.94      4.33 o 
   2  11   4        4.66        2.23      4.27 o 
   3  11   4        0.01        0.81      4.18 o 
   4  11   4        6.37        4.36      4.43 o 
   5  11   4        1.77        7.96      4.89 o 
   6  11   4       58.85       53.58      7.24 o 
   7  11   4       58.13       57.00      6.83 o 
   8  11   4       55.66       50.93      8.12 o 
   9  11   4       54.87       55.03      7.64 o 
  10  11   4       32.20       34.55      7.72 o 
  11  11   4      226.88      213.69     12.06 o 
  12  11   4        0.53       -6.94      6.94 o 
  13  11   4        8.93       22.69      7.54 o 
  14  11   4        1.08       -6.59      6.59 o 
  15  11   4       10.45        0.65      8.02 o 
  16  11   4        2.52        0.74      8.05 o 
  17  11   4        1.99       -1.64      8.53 o 
  18  11   4       25.23       33.78      9.54 o 
  19  11   4        0.11        2.01      8.32 o 
  20  11   4       16.17       13.47      8.93 o 
  21  11   4       23.90        8.46      9.10 o 
  22  11   4        8.45        2.99      8.47 o 
  23  11   4        4.72        7.19      9.14 o 
   0  12   4        8.32       11.25      6.80 o 
   1  12   4        8.63       17.06      4.83 o 
   2  12   4       14.30       12.44      4.93 o 
   3  12   4       36.71       30.06      5.14 o 
   4  12   4       27.08       23.66      5.37 o 
   5  12   4       16.71        8.70      5.24 o 
   6  12   4        0.46       -2.48      4.97 o 
   7  12   4      127.76      126.68      9.18 o 
   8  12   4        1.13        1.64      6.13 o 
   9  12   4       33.78       43.36      7.60 o 
  10  12   4       11.28        8.83      7.74 o 
  11  12   4        3.86        2.00      7.89 o 
  12  12   4        5.96        0.60      7.57 o 
  13  12   4        1.74       -3.78      7.47 o 
  14  12   4        4.59       -2.28      8.57 o 
  15  12   4        0.07       -1.53      8.20 o 
  16  12   4        0.11        1.33      8.25 o 
  17  12   4       17.79       20.69      9.66 o 
  18  12   4        2.26        1.08      8.95 o 
  19  12   4        0.39       -1.75      9.82 o 
  20  12   4        0.01       -3.46     10.11 o 
  21  12   4        2.02       -8.91      9.64 o 
   1  13   4       57.56       64.41      6.26 o 
   2  13   4        8.42       19.66      5.23 o 
   3  13   4      121.37      128.76      8.19 o 
   4  13   4        3.67       -1.81      4.85 o 
   5  13   4        7.15       -0.61      5.75 o 
   6  13   4       34.55       25.54      6.79 o 
   7  13   4        1.98        5.02      6.47 o 
   8  13   4      132.79      133.03     11.81 o 
   9  13   4       40.92       25.76      8.05 o 
  10  13   4        0.19        0.65      7.45 o 
  11  13   4        1.34       10.92      8.33 o 
  12  13   4       42.70       37.89      9.47 o 
  13  13   4        3.95        8.23      8.56 o 
  14  13   4        9.66       13.31      9.14 o 
  15  13   4       14.65       27.66      9.85 o 
  16  13   4        5.17        7.36      9.17 o 
  17  13   4       22.50        5.41      9.62 o 
  18  13   4        0.41       -9.27      9.27 o 
  19  13   4        0.13        4.92     10.07 o 
  20  13   4        0.86       -2.21     10.27 o 
   0  14   4        5.31        8.76      6.91 o 
   1  14   4       34.52       28.70      5.96 o 
   2  14   4       34.42       36.22      6.21 o 
   3  14   4        9.30        3.98      5.59 o 
   4  14   4       10.49       11.63      6.30 o 
   5  14   4        1.77       -3.13      6.12 o 
   6  14   4       27.47       17.39      6.77 o 
   7  14   4        4.50        8.07      7.11 o 
   8  14   4       45.82       51.29      8.73 o 
   9  14   4       20.09       22.15      8.45 o 
  10  14   4       20.65       18.97     10.12 o 
  11  14   4        0.75       -5.21      8.30 o 
  12  14   4        9.25        4.15      8.72 o 
  13  14   4        1.60        4.84      9.19 o 
  14  14   4        0.02       -2.02      9.08 o 
  15  14   4        5.15       -2.65      9.34 o 
  16  14   4        0.02       -5.41      9.01 o 
  17  14   4       28.65       38.08     11.49 o 
  18  14   4        5.30       10.80     10.81 o 
   1  15   4       22.22       29.38      6.37 o 
   2  15   4        1.48        7.81      6.03 o 
   3  15   4       33.43       49.46      7.54 o 
   4  15   4        3.96        8.40      6.91 o 
   5  15   4        1.40       -0.55     10.02 o 
   6  15   4        2.27       -6.59      6.59 o 
   7  15   4        3.50       11.87      7.82 o 
   8  15   4       33.54       47.11      9.27 o 
   9  15   4        0.10        0.40      7.82 o 
  10  15   4        0.28       12.15      9.20 o 
  11  15   4       12.47       18.69      9.69 o 
  12  15   4        0.20       -9.00      9.00 o 
  13  15   4        2.48       10.05      9.78 o 
  14  15   4        2.95       19.98     10.04 o 
  15  15   4        1.29       12.19     10.06 o 
  16  15   4       15.05       39.20     11.43 o 
   0  16   4       81.55       76.63     11.63 o 
   1  16   4       38.38       36.84      7.22 o 
   2  16   4       28.10       22.22      7.24 o 
   3  16   4        0.77       16.28      7.33 o 
   4  16   4        8.46        6.15      7.26 o 
   5  16   4        8.59       17.29      8.07 o 
   6  16   4        1.34        1.84      7.77 o 
   7  16   4       47.09       56.21     10.46 o 
   8  16   4       13.78       19.33      9.79 o 
   9  16   4       28.20       38.18      9.94 o 
  10  16   4       44.53       48.30     12.88 o 
  11  16   4        8.75       15.44      9.62 o 
  12  16   4        3.17        3.29      9.51 o 
  13  16   4        4.44       10.52      9.58 o 
   1  17   4       18.31       40.85      8.05 o 
   2  17   4        0.06        9.88      7.30 o 
   3  17   4       31.17       20.42      8.39 o 
   4  17   4        1.31        9.48      7.70 o 
   5  17   4        7.57       11.65      8.09 o 
   6  17   4        0.33       -1.60      8.29 o 
   7  17   4       11.23       20.09      9.69 o 
   8  17   4        0.73       20.35      9.29 o 
   9  17   4        0.31       12.63     10.24 o 
  10  17   4        1.09       17.47     21.39 o 
   0  18   4        9.34        7.60     12.06 o 
   1  18   4        8.51       26.01      8.93 o 
   2  18   4        2.06        6.22      8.75 o 
   3  18   4       13.27       14.79     10.96 o 
   1   1   5       30.05       29.88      2.14 o 
   2   1   5     7267.71     7413.51     40.79 o 
   3   1   5       20.75       18.41      2.00 o 
   4   1   5      345.88      362.75      4.83 o 
   5   1   5       74.76       90.42      2.71 o 
   6   1   5      862.46      854.67      7.35 o 
   7   1   5       30.32       48.11      2.83 o 
   8   1   5      157.48      167.61      4.17 o 
   9   1   5        7.72       14.22      2.64 o 
  10   1   5      284.08      314.30      5.57 o 
  11   1   5        0.34       -2.68      2.68 o 
  12   1   5      179.62      181.80      5.06 o 
  13   1   5       85.87       84.29      4.71 o 
  14   1   5       20.31       15.77      4.16 o 
  15   1   5        2.69       -3.74      3.74 o 
  16   1   5       47.69       84.84      4.96 o 
  17   1   5        0.03       -1.64      3.87 o 
  18   1   5      233.61      228.82      6.44 o 
  19   1   5       40.01       22.06      4.33 o 
  20   1   5      206.21      194.89      6.46 o 
  21   1   5        9.87        3.85      4.56 o 
  22   1   5        1.40       -3.03      4.86 o 
  23   1   5        0.00       -4.70      4.70 o 
  24   1   5        0.62       -5.35      5.35 o 
  25   1   5       32.26       30.15      5.81 o 
  26   1   5       13.98        9.51      5.77 o 
  27   1   5        4.62       -3.90      5.88 o 
  28   1   5        0.61        1.20      6.27 o 
   0   2   5    19349.25    19645.77    172.77 o 
   1   2   5     3477.01     3468.78     24.21 o 
   2   2   5     1028.01     1036.41      9.10 o 
   3   2   5      266.53      233.12      4.08 o 
   4   2   5        8.54        7.41      2.24 o 
   5   2   5      743.92      757.72      7.55 o 
   6   2   5        7.85        8.99      2.56 o 
   7   2   5       50.06       46.14      3.34 o 
   8   2   5      346.29      352.04      5.74 o 
   9   2   5       97.17      109.51      3.54 o 
  10   2   5      543.43      561.44      7.38 o 
  11   2   5        1.61        0.36      3.50 o 
  12   2   5      648.09      701.03     10.16 o 
  13   2   5       52.47       69.95      5.01 o 
  14   2   5      190.88      184.38      6.59 o 
  15   2   5      128.75      133.40      5.39 o 
  16   2   5      227.50      204.80      6.35 o 
  17   2   5       19.73       15.00      4.50 o 
  18   2   5       23.75       11.96      4.49 o 
  19   2   5       65.27       63.84      5.29 o 
  20   2   5        0.59       -4.45      4.45 o 
  21   2   5       17.46        3.64      4.74 o 
  22   2   5        3.79       -4.61      4.61 o 
  23   2   5        7.90        0.09      4.77 o 
  24   2   5       38.16       22.81      5.34 o 
  25   2   5       50.58       53.47      6.38 o 
  26   2   5        8.90       -1.73      5.95 o 
  27   2   5        3.62       -6.20      6.20 o 
  28   2   5       12.12       10.23      6.63 o 
   1   3   5      344.08      372.79      5.35 o 
   2   3   5      442.57      440.90      6.31 o 
   3   3   5     1915.69     1818.69     15.07 o 
   4   3   5      284.99      310.92      5.46 o 
   5   3   5      649.41      569.57      7.43 o 
   6   3   5      156.27      146.02      4.19 o 
   7   3   5      248.94      253.25      5.13 o 
   8   3   5     4854.00     4902.88     33.01 o 
   9   3   5      269.47      284.07      6.00 o 
  10   3   5     4194.81     4312.11     28.98 o 
  11   3   5      637.48      645.42      9.39 o 
  12   3   5      478.02      473.58      8.59 o 
  13   3   5      147.95      153.74      6.12 o 
  14   3   5        1.38       -2.51      4.43 o 
  15   3   5       91.91       84.23      4.87 o 
  16   3   5        3.10        4.41      3.91 o 
  17   3   5        1.45       -3.44      4.03 o 
  18   3   5        3.33       -3.48      4.31 o 
  19   3   5       72.69       66.87      5.48 o 
  20   3   5        5.40       -1.47      4.98 o 
  21   3   5       59.75       69.36      6.21 o 
  22   3   5       25.79       16.84      5.61 o 
  23   3   5       18.66        7.31      5.57 o 
  24   3   5        9.49       14.47      6.07 o 
  25   3   5        5.69        8.00      6.15 o 
  26   3   5       31.76       27.91      6.93 o 
  27   3   5        0.76       -6.37      6.37 o 
  28   3   5        2.05       -4.84      6.82 o 
   0   4   5     1226.56     1213.60     14.89 o 
   1   4   5       37.23       45.33      2.81 o 
   2   4   5      103.33       88.76      3.47 o 
   3   4   5       55.55       72.41      3.55 o 
   4   4   5     5166.76     5228.15     34.59 o 
   5   4   5      206.12      235.17      4.85 o 
   6   4   5       71.60       75.20      4.15 o 
   7   4   5       26.33       27.31      4.01 o 
   8   4   5      287.57      315.70      8.29 o 
   9   4   5       16.12       18.40      3.52 o 
  10   4   5     1306.23     1339.99     13.27 o 
  11   4   5      572.97      617.59      9.30 o 
  12   4   5      105.36      103.41      5.52 o 
  13   4   5        0.97       -2.88      4.31 o 
  14   4   5       27.27       20.33      4.60 o 
  15   4   5      118.80      115.11      5.78 o 
  16   4   5       10.33       13.31      4.51 o 
  17   4   5      539.47      471.62      9.29 o 
  18   4   5      290.58      252.94      7.70 o 
  19   4   5      136.67      106.38      6.63 o 
  20   4   5      116.36      119.16      6.88 o 
  21   4   5        1.21       -3.44      5.18 o 
  22   4   5        7.15        6.19      5.39 o 
  23   4   5        0.66       -1.17      5.50 o 
  24   4   5       19.91        3.96      6.12 o 
  25   4   5        0.09       -5.78      6.25 o 
  26   4   5        4.03       -6.52      6.52 o 
  27   4   5       53.23       66.74      8.07 o 
   1   5   5      471.23      474.75      5.91 o 
   2   5   5       39.63       44.66      2.64 o 
   3   5   5      821.88      799.32      8.37 o 
   4   5   5     2843.51     2982.02     19.99 o 
   5   5   5       63.29       70.19      3.28 o 
   6   5   5     1567.92     1595.49     14.39 o 
   7   5   5       32.35       37.13      3.65 o 
   8   5   5        0.91       -3.17      3.17 o 
   9   5   5        0.03       -2.11      3.88 o 
  10   5   5      573.38      589.94      9.62 o 
  11   5   5        5.41        6.78      4.33 o 
  12   5   5       43.68       46.35      5.10 o 
  13   5   5      558.15      588.43      9.94 o 
  14   5   5      270.00      249.24      7.18 o 
  15   5   5       19.45       19.74      4.70 o 
  16   5   5       81.24       85.41      5.71 o 
  17   5   5       24.80       48.74      5.41 o 
  18   5   5       20.33        8.87      4.98 o 
  19   5   5       30.71       34.09      5.53 o 
  20   5   5        0.32       -5.49      5.49 o 
  21   5   5       19.97       11.55      6.16 o 
  22   5   5        0.18       -5.86      5.86 o 
  23   5   5        3.42       -6.21      6.21 o 
  24   5   5        2.37        1.61      6.48 o 
  25   5   5       20.26       18.92      7.05 o 
  26   5   5        0.10       -6.49      6.49 o 
  27   5   5        0.18       -6.81      6.81 o 
   0   6   5     6789.33     6913.90     56.75 o 
   1   6   5     1488.30     1407.57     12.75 o 
   2   6   5      128.12      122.84      4.16 o 
   3   6   5       56.14       75.87      3.63 o 
   4   6   5       32.59       31.75      3.49 o 
   5   6   5        0.52       -0.38      2.97 o 
   6   6   5       38.62       36.25      3.74 o 
   7   6   5      241.34      248.68      6.50 o 
   8   6   5      539.14      532.53      9.56 o 
   9   6   5      352.52      382.49      8.54 o 
  10   6   5      221.84      229.27      6.35 o 
  11   6   5       35.33       38.31      4.61 o 
  12   6   5       10.97        5.01      4.61 o 
  13   6   5      242.93      243.20      7.73 o 
  14   6   5      154.46      169.85      7.46 o 
  15   6   5      222.99      228.13      9.01 o 
  16   6   5     1047.37     1048.26     15.37 o 
  17   6   5        2.80        1.63      5.27 o 
  18   6   5       41.48       34.54      5.88 o 
  19   6   5      123.34      135.95      7.32 o 
  20   6   5       45.70       41.76      6.14 o 
  21   6   5       33.14       13.20      6.18 o 
  22   6   5       46.35       48.31      6.97 o 
  23   6   5        2.18       -3.06      6.15 o 
  24   6   5        8.18        2.94      7.20 o 
  25   6   5        1.24       -4.50      7.58 o 
  26   6   5       16.13       11.86      8.45 o 
   1   7   5        1.31        2.36      2.91 o 
   2   7   5     1017.30     1055.78     11.46 o 
   3   7   5      419.40      390.08      7.86 o 
   4   7   5     1751.63     1834.36     17.51 o 
   5   7   5        6.84       17.46      3.83 o 
   6   7   5      124.91      125.10      5.65 o 
   7   7   5       78.85       88.23      5.31 o 
   8   7   5      125.97      119.00      5.54 o 
   9   7   5      222.49      208.54      7.25 o 
  10   7   5      128.07      139.26      5.91 o 
  11   7   5       11.36        8.90      4.46 o 
  12   7   5       78.52       72.74      5.49 o 
  13   7   5      249.67      244.75      7.78 o 
  14   7   5      980.37      933.30     13.60 o 
  15   7   5      168.90      181.71      7.36 o 
  16   7   5      912.96      956.14     14.34 o 
  17   7   5      235.33      212.06      7.99 o 
  18   7   5        0.74        3.28      5.80 o 
  19   7   5        9.20        5.46      7.07 o 
  20   7   5       45.68       32.58      9.67 o 
  21   7   5        4.26        5.28      6.88 o 
  22   7   5      175.39      167.65     10.24 o 
  23   7   5      136.52      158.74     12.11 o 
  24   7   5       51.75       57.78      8.93 o 
  25   7   5       88.47       76.75      9.60 o 
  26   7   5        0.58       -8.60      8.60 o 
   0   8   5     3639.40     3642.82     39.49 o 
   1   8   5      273.44      260.69      7.28 o 
   2   8   5        8.42        6.83      3.65 o 
   3   8   5        0.44       -2.13      3.31 o 
   4   8   5       12.62       18.97      3.67 o 
   5   8   5        1.77        5.30      3.47 o 
   6   8   5       36.49       35.50      4.58 o 
   7   8   5      417.17      433.73      9.62 o 
   8   8   5      292.98      280.98      8.65 o 
   9   8   5      106.97      116.69      6.88 o 
  10   8   5       60.89       37.56      5.75 o 
  11   8   5        0.70        0.51      5.02 o 
  12   8   5      129.85      147.49      7.97 o 
  13   8   5      153.91      155.54      8.41 o 
  14   8   5      219.67      243.83      9.98 o 
  15   8   5      191.73      212.80      9.76 o 
  16   8   5      544.41      519.73     14.12 o 
  17   8   5       13.94        4.72      6.10 o 
  18   8   5        0.70       -1.58      6.08 o 
  19   8   5        0.00       -5.86      5.86 o 
  20   8   5       29.75       16.41      6.98 o 
  21   8   5        4.71        9.12      7.22 o 
  22   8   5       16.56       -7.90      8.95 o 
  23   8   5        1.18       -8.11      8.11 o 
  24   8   5        4.36       -0.91      8.62 o 
  25   8   5       29.19       29.27      9.26 o 
   1   9   5       81.16       70.30      5.26 o 
   2   9   5      166.99      156.16      6.73 o 
   3   9   5      498.57      485.50     10.13 o 
   4   9   5      458.90      446.91      9.80 o 
   5   9   5       31.37       32.86      4.66 o 
   6   9   5     1358.43     1384.47     17.08 o 
   7   9   5       25.53       33.30      6.80 o 
   8   9   5      209.04      216.70      8.86 o 
   9   9   5       23.45       22.69      5.47 o 
  10   9   5      127.66      122.21      7.95 o 
  11   9   5       84.26       70.94      8.35 o 
  12   9   5       13.63       10.06      5.94 o 
  13   9   5      154.06      163.79     10.28 o 
  14   9   5        6.83       15.77      6.66 o 
  15   9   5       41.79       39.46      7.25 o 
  16   9   5        0.25        7.94      6.85 o 
  17   9   5       48.59       53.03      8.23 o 
  18   9   5       18.01        0.94      6.89 o 
  19   9   5        9.41        5.10      6.94 o 
  20   9   5        5.46        9.12      7.44 o 
  21   9   5        9.03        0.23      7.29 o 
  22   9   5        0.36       -7.61      7.61 o 
  23   9   5       44.56       34.83      9.31 o 
  24   9   5       20.36       13.74      9.52 o 
   0  10   5      407.51      366.24     16.25 o 
   1  10   5       12.54       11.10      4.52 o 
   2  10   5       60.95       57.66      5.67 o 
   3  10   5       60.48       68.10      5.86 o 
   4  10   5      119.92      124.87      6.75 o 
   5  10   5       36.41       25.98      4.99 o 
   6  10   5      178.61      183.61      9.26 o 
   7  10   5       52.32       50.47      6.83 o 
   8  10   5       31.22       23.13      6.32 o 
   9  10   5      109.04      109.24      8.25 o 
  10  10   5      174.53      177.97      9.86 o 
  11  10   5      139.97      140.81     10.43 o 
  12  10   5      268.76      255.43     11.25 o 
  13  10   5        6.83       12.26      6.45 o 
  14  10   5      142.91      154.52      9.89 o 
  15  10   5       19.91       27.26      7.20 o 
  16  10   5        0.62        1.04      6.68 o 
  17  10   5        0.64        4.95      6.70 o 
  18  10   5      119.81      140.06     10.55 o 
  19  10   5       49.86       26.19      8.25 o 
  20  10   5       79.57       74.24      9.40 o 
  21  10   5        0.18       -6.84      8.56 o 
  22  10   5       44.96       53.10     10.46 o 
  23  10   5        0.98       -9.10      9.84 o 
   1  11   5        9.67        9.62      4.43 o 
   2  11   5       33.69       31.13      5.22 o 
   3  11   5      179.87      191.50      8.47 o 
   4  11   5       11.19        8.66      4.89 o 
   5  11   5        8.64        6.09      4.91 o 
   6  11   5       22.94       24.84      6.04 o 
   7  11   5      167.03      200.40     10.08 o 
   8  11   5      197.15      183.31     10.49 o 
   9  11   5      195.48      200.41     11.03 o 
  10  11   5      320.89      293.72     14.10 o 
  11  11   5        0.05       -3.88      6.53 o 
  12  11   5       37.67       39.91      8.45 o 
  13  11   5       54.24       50.60      8.79 o 
  14  11   5      140.07      153.70     11.56 o 
  15  11   5       13.40       14.38      7.50 o 
  16  11   5       60.01       59.72      8.65 o 
  17  11   5        3.06        3.45      7.25 o 
  18  11   5        1.41        2.24      8.19 o 
  19  11   5        7.22       13.35      8.77 o 
  20  11   5       15.18        8.24      9.15 o 
  21  11   5        0.00       -7.62      8.91 o 
  22  11   5        0.77       -7.11     10.02 o 
   0  12   5     2692.31     2637.94     41.73 o 
   1  12   5      454.06      425.60     11.89 o 
   2  12   5      622.95      616.97     13.22 o 
   3  12   5       98.87       95.44      7.05 o 
   4  12   5        7.82       -1.69      5.18 o 
   5  12   5       59.65       53.92      6.93 o 
   6  12   5       97.63      107.67      8.42 o 
   7  12   5      152.90      145.27      9.40 o 
   8  12   5       64.95       75.73      8.01 o 
   9  12   5       20.32       21.17      6.90 o 
  10  12   5       29.82       31.10      7.89 o 
  11  12   5       20.57       18.24      9.11 o 
  12  12   5        0.59        5.27      7.20 o 
  13  12   5       23.22       24.74      9.29 o 
  14  12   5        0.31       -4.57      8.10 o 
  15  12   5       16.87       24.28      9.60 o 
  16  12   5       23.30       35.88     10.26 o 
  17  12   5       51.18       63.43     11.95 o 
  18  12   5        3.57        8.26     10.23 o 
  19  12   5        3.02       -0.65      9.63 o 
  20  12   5        1.60        1.74      9.17 o 
  21  12   5        5.63       13.16     10.51 o 
   1  13   5        4.22       10.49      4.97 o 
   2  13   5      129.39      142.53      7.98 o 
   3  13   5       36.96       41.32      6.55 o 
   4  13   5        7.99       10.63      6.02 o 
   5  13   5       13.08       15.23      6.28 o 
   6  13   5        1.13        6.62      6.14 o 
   7  13   5      104.77      119.11      9.38 o 
   8  13   5        0.24       10.74      6.50 o 
   9  13   5       40.16       42.61      8.37 o 
  10  13   5        8.15       15.29      8.22 o 
  11  13   5        4.28        4.73      7.96 o 
  12  13   5        0.62       -0.35      8.39 o 
  13  13   5       30.39       47.17     10.57 o 
  14  13   5       21.92       13.47      9.71 o 
  15  13   5       37.85       56.11     11.46 o 
  16  13   5        8.92       15.11      9.87 o 
  17  13   5        1.14       10.81     10.35 o 
  18  13   5       14.98       11.12     11.68 o 
  19  13   5        6.58        8.02     11.48 o 
   0  14   5       59.42       60.75      9.09 o 
   1  14   5        1.66        1.38      5.11 o 
   2  14   5       22.70       29.73      6.04 o 
   3  14   5       12.71        8.24      5.85 o 
   4  14   5        5.62        6.85      6.42 o 
   5  14   5        1.98        4.97      6.61 o 
   6  14   5        6.45       15.23      7.13 o 
   7  14   5        0.27        1.42      6.86 o 
   8  14   5        0.37        0.67      7.26 o 
   9  14   5        8.22        6.47      7.65 o 
  10  14   5       16.47       19.15      8.48 o 
  11  14   5        2.33        4.56      8.05 o 
  12  14   5       14.67        8.08      9.32 o 
  13  14   5        0.08        0.23     10.14 o 
  14  14   5        5.37       -8.17     10.00 o 
  15  14   5        2.19        5.42     10.93 o 
  16  14   5        1.84        4.59     10.05 o 
  17  14   5        0.01        1.83     10.91 o 
   1  15   5       12.58       24.94      6.82 o 
   2  15   5       81.98       72.01      8.46 o 
   3  15   5       26.81       30.51      7.32 o 
   4  15   5        0.21        1.83      6.66 o 
   5  15   5       10.71       13.85      7.51 o 
   6  15   5       37.71       33.13      8.88 o 
   7  15   5        3.88       22.36      8.89 o 
   8  15   5        7.32        2.74      8.58 o 
   9  15   5        0.27        1.95      8.66 o 
  10  15   5       41.32       30.36     10.44 o 
  11  15   5        0.00        1.98      9.54 o 
  12  15   5        9.63       29.84     10.59 o 
  13  15   5        4.90       11.18     11.02 o 
  14  15   5        4.48       10.25     11.10 o 
  15  15   5        9.87       15.13     11.73 o 
   0  16   5       17.20       26.95     13.10 o 
   1  16   5        0.16        5.10      8.80 o 
   2  16   5        0.19       10.08      8.32 o 
   3  16   5        0.01       -3.68      8.18 o 
   4  16   5       24.15       21.96      9.21 o 
   5  16   5        0.65       13.86      8.86 o 
   6  16   5        7.40       11.98      9.28 o 
   7  16   5        1.63       15.01      9.82 o 
   8  16   5        4.22       -3.25      9.22 o 
   9  16   5        0.24        7.87      9.49 o 
  10  16   5        0.21       10.62      9.72 o 
  11  16   5        0.55       -1.13      9.85 o 
  12  16   5        4.54       22.89     12.76 o 
   1  17   5        0.21        3.93     10.81 o 
   2  17   5       45.53       68.49     13.53 o 
   3  17   5        0.33       17.06      9.85 o 
   4  17   5       16.51       18.96     10.93 o 
   5  17   5        9.48       29.41     11.05 o 
   6  17   5        6.14       13.31     11.00 o 
   7  17   5        0.45        7.64     10.71 o 
   8  17   5       15.43       28.20     11.95 o 
   0   0   6     8605.62     8979.23     87.05 o 
   1   0   6     5196.12     5540.99     40.49 o 
   2   0   6       15.64        8.75      2.60 o 
   3   0   6     1352.42     1444.29     13.31 o 
   4   0   6       22.65        7.05      2.79 o 
   5   0   6      283.43      256.60      6.69 o 
   6   0   6     1980.70     1919.94     17.05 o 
   7   0   6      139.98      180.46      5.33 o 
   8   0   6     1020.33     1033.75     12.38 o 
   9   0   6     2783.60     2710.30     23.29 o 
  10   0   6     1889.67     1965.17     18.72 o 
  11   0   6      979.17      968.08     12.88 o 
  12   0   6      240.99      254.25      8.59 o 
  13   0   6     1296.17     1247.38     17.20 o 
  14   0   6      422.38      420.78     14.34 o 
  15   0   6      503.10      514.81     18.50 o 
  16   0   6        6.41        5.10      5.70 o 
  17   0   6      577.65      518.31     14.68 o 
  18   0   6       53.25       67.60      7.10 o 
  19   0   6     1243.43     1145.36     17.29 o 
  20   0   6      319.69      360.74     11.09 o 
  21   0   6       15.61       24.27      6.52 o 
  22   0   6      254.47      253.54     10.09 o 
  23   0   6        0.89       -1.43      7.41 o 
  24   0   6      132.26      165.40     11.13 o 
  25   0   6        3.52       -7.81      8.23 o 
  26   0   6      115.85      102.29     10.79 o 
  27   0   6        5.89       -0.59      8.83 o 
  28   0   6        1.34       -9.28      9.28 o 
   1   1   6        1.12        5.67      2.05 o 
   2   1   6      171.20      147.87      3.17 o 
   3   1   6      250.53      299.89      4.17 o 
   4   1   6      946.46      993.50      7.96 o 
   5   1   6      498.11      480.17      5.83 o 
   6   1   6     1046.65      997.13      9.00 o 
   7   1   6     1091.73     1147.83     10.37 o 
   8   1   6       13.83       15.81      3.12 o 
   9   1   6       70.56       75.64      3.68 o 
  10   1   6      141.17      160.09      4.53 o 
  11   1   6      213.09      231.96      5.59 o 
  12   1   6      140.87      148.31      5.07 o 
  13   1   6      115.49      106.50      5.19 o 
  14   1   6       42.82       40.08      4.48 o 
  15   1   6        8.30        6.73      3.92 o 
  16   1   6      164.72      158.55      5.47 o 
  17   1   6       63.93       58.77      4.60 o 
  18   1   6      115.99      132.12      5.76 o 
  19   1   6       17.26       24.60      4.90 o 
  20   1   6        6.28        8.65      4.76 o 
  21   1   6        0.02        3.46      4.75 o 
  22   1   6       98.19       95.17      6.09 o 
  23   1   6       15.70        1.23      4.98 o 
  24   1   6       27.22       28.16      5.65 o 
  25   1   6      142.72      184.16      7.62 o 
  26   1   6       10.21       17.82      6.32 o 
  27   1   6       49.11       38.63      7.23 o 
   0   2   6     1031.97     1078.14     13.73 o 
   1   2   6      635.71      720.68      7.80 o 
   2   2   6       73.38       72.97      3.28 o 
   3   2   6     2664.46     2706.34     18.14 o 
   4   2   6     2006.98     1911.88     14.00 o 
   5   2   6     1241.35     1319.52     11.83 o 
   6   2   6      963.88     1009.44     10.58 o 
   7   2   6       81.98       78.15      4.10 o 
   8   2   6      261.51      241.15      5.91 o 
   9   2   6        5.44        7.47      3.38 o 
  10   2   6     1846.01     1925.74     16.48 o 
  11   2   6      344.37      343.43      7.31 o 
  12   2   6       65.34       78.21      4.86 o 
  13   2   6      485.05      490.19      9.31 o 
  14   2   6       39.39       48.66      4.68 o 
  15   2   6        7.78       -0.95      4.11 o 
  16   2   6       44.85       35.80      4.61 o 
  17   2   6      147.29      131.33      5.70 o 
  18   2   6       99.87      102.00      5.74 o 
  19   2   6        0.02       -4.42      4.42 o 
  20   2   6        3.10       -4.16      4.52 o 
  21   2   6      185.55      202.13      7.03 o 
  22   2   6        0.29       -4.59      4.59 o 
  23   2   6        0.17       -4.51      5.12 o 
  24   2   6        0.13       -5.52      5.52 o 
  25   2   6      110.50      126.00      7.91 o 
  26   2   6        6.77       12.67      6.46 o 
  27   2   6        1.15       -6.22      6.22 o 
   1   3   6     2188.69     2261.92     19.47 o 
   2   3   6      938.55     1051.34     11.05 o 
   3   3   6     1013.44     1116.90     10.92 o 
   4   3   6       30.25       33.32      2.82 o 
   5   3   6        1.38        5.73      2.86 o 
   6   3   6        3.64        9.55      2.96 o 
   7   3   6       10.17       16.02      3.22 o 
   8   3   6       89.65      107.05      4.74 o 
   9   3   6      370.80      348.50      8.21 o 
  10   3   6       78.94       76.09      5.64 o 
  11   3   6      185.39      152.54      6.36 o 
  12   3   6       36.93       35.24      5.12 o 
  13   3   6       13.58        9.99      4.75 o 
  14   3   6       86.47       93.19      5.60 o 
  15   3   6       78.31       51.40      5.04 o 
  16   3   6      165.84      154.76      6.60 o 
  17   3   6        2.46       -4.57      4.68 o 
  18   3   6       61.72       51.10      5.71 o 
  19   3   6      476.25      414.76     10.01 o 
  20   3   6       33.05       34.87      5.85 o 
  21   3   6      181.02      153.38      7.46 o 
  22   3   6        5.47       -0.23      5.52 o 
  23   3   6       10.31       -1.96      5.62 o 
  24   3   6        4.43        3.28      6.00 o 
  25   3   6       22.94       17.72      6.46 o 
  26   3   6       14.87        9.10      6.49 o 
  27   3   6       21.48       20.75      6.86 o 
   0   4   6      174.23      146.49      6.69 o 
   1   4   6     1180.15     1172.53     11.31 o 
   2   4   6      640.17      636.31      7.96 o 
   3   4   6      955.60      923.95      9.73 o 
   4   4   6        1.32       -2.60      2.60 o 
   5   4   6        0.05        0.27      2.88 o 
   6   4   6      961.67      978.42     11.42 o 
   7   4   6        2.89        6.51      3.53 o 
   8   4   6      517.87      510.14      8.76 o 
   9   4   6      382.09      370.53      8.54 o 
  10   4   6        0.01        1.32      4.24 o 
  11   4   6       43.27       53.00      5.08 o 
  12   4   6       17.22       24.93      5.05 o 
  13   4   6      107.47      121.51      6.09 o 
  14   4   6       67.73       55.92      5.28 o 
  15   4   6       44.89       34.09      5.09 o 
  16   4   6       14.45        3.93      4.68 o 
  17   4   6       21.92       21.18      5.37 o 
  18   4   6       28.76       20.98      5.39 o 
  19   4   6      190.70      198.26      8.11 o 
  20   4   6       56.62       57.66      6.42 o 
  21   4   6       54.89       55.68      6.45 o 
  22   4   6        0.94       -2.45      5.47 o 
  23   4   6        1.99       -3.47      5.64 o 
  24   4   6        0.02       -5.91      5.91 o 
  25   4   6        2.41       -6.31      6.31 o 
  26   4   6       38.59       21.14      7.26 o 
  27   4   6        6.38       -6.85      6.85 o 
   1   5   6      360.63      412.19      6.16 o 
   2   5   6        2.99        1.27      2.47 o 
   3   5   6      230.87      252.80      5.86 o 
   4   5   6      155.91      165.52      4.65 o 
   5   5   6      169.89      183.22      5.17 o 
   6   5   6       16.86       14.22      3.79 o 
   7   5   6      824.80      805.51     11.08 o 
   8   5   6      215.10      251.70      7.26 o 
   9   5   6     1132.60     1125.59     14.11 o 
  10   5   6       69.64       75.21      5.75 o 
  11   5   6      262.87      251.26      7.73 o 
  12   5   6       37.19       45.27      5.51 o 
  13   5   6       10.65        3.20      4.87 o 
  14   5   6      455.58      472.13     10.03 o 
  15   5   6      687.75      691.29     12.64 o 
  16   5   6       54.34       49.05      5.48 o 
  17   5   6      167.90      161.19      7.32 o 
  18   5   6       14.19       15.48      5.54 o 
  19   5   6       51.81       35.23      5.89 o 
  20   5   6        0.29       -5.27      5.27 o 
  21   5   6        1.01       -0.73      5.76 o 
  22   5   6       21.03       17.66      7.06 o 
  23   5   6       54.37       32.18      7.24 o 
  24   5   6       19.74       25.46      7.34 o 
  25   5   6        7.30        4.16      7.25 o 
  26   5   6       17.67        8.19      7.36 o 
   0   6   6        1.46        0.11      3.43 o 
   1   6   6     1020.59     1129.77     10.32 o 
   2   6   6      798.36      766.92      9.24 o 
   3   6   6       19.11       21.57      3.33 o 
   4   6   6     1181.40     1152.56     12.96 o 
   5   6   6       39.27       29.99      3.87 o 
   6   6   6      869.05      879.70     11.19 o 
   7   6   6       50.68       48.67      4.48 o 
   8   6   6     1981.05     2010.49     17.83 o 
   9   6   6       55.51       57.00      5.16 o 
  10   6   6      283.26      319.25      8.24 o 
  11   6   6       30.39       33.05      4.82 o 
  12   6   6       69.56       77.05      5.53 o 
  13   6   6        5.79        2.25      4.50 o 
  14   6   6       15.19       11.86      4.66 o 
  15   6   6       32.65       11.24      5.04 o 
  16   6   6      161.34      136.68      7.31 o 
  17   6   6      293.51      258.40      9.70 o 
  18   6   6       46.76       36.06      6.68 o 
  19   6   6       33.78       17.00      6.31 o 
  20   6   6        8.26       -4.69      5.69 o 
  21   6   6        8.09       13.66      6.21 o 
  22   6   6       10.36        8.41      6.59 o 
  23   6   6        1.08       -5.70      6.43 o 
  24   6   6        6.04        2.47      6.94 o 
  25   6   6        6.33        7.68     10.43 o 
  26   6   6        1.54       -8.28      8.29 o 
   1   7   6        4.06        1.91      3.48 o 
   2   7   6       49.36       44.52      4.06 o 
   3   7   6      450.77      470.19      8.96 o 
   4   7   6      146.17      160.25      5.49 o 
   5   7   6       86.99       98.33      4.82 o 
   6   7   6       57.10       52.65      4.45 o 
   7   7   6       47.14       39.31      4.49 o 
   8   7   6      157.58      148.35      6.21 o 
   9   7   6      153.82      143.12      6.37 o 
  10   7   6       43.27       43.84      5.18 o 
  11   7   6       15.37       14.80      4.65 o 
  12   7   6        9.17        7.80      4.85 o 
  13   7   6        3.82       -1.91      4.66 o 
  14   7   6       57.21       61.31      5.98 o 
  15   7   6       53.18       58.24      6.09 o 
  16   7   6        0.51        2.92      5.24 o 
  17   7   6       13.11       13.50      5.55 o 
  18   7   6       28.57       24.19      6.00 o 
  19   7   6        9.49       -0.62      5.89 o 
  20   7   6        7.12        9.98      6.85 o 
  21   7   6        0.00       -6.13      6.67 o 
  22   7   6        6.27       -4.94      7.55 o 
  23   7   6        2.24       -7.49      7.49 o 
  24   7   6        2.71       -8.02      8.02 o 
  25   7   6        2.01       -7.91      7.91 o 
   0   8   6      713.20      675.54     14.18 o 
   1   8   6      115.11      120.06      5.39 o 
   2   8   6       42.74       44.19      4.34 o 
   3   8   6       29.56       34.57      4.39 o 
   4   8   6      194.63      185.19      7.02 o 
   5   8   6      133.08      141.98      6.64 o 
   6   8   6      189.78      182.36      7.10 o 
   7   8   6      155.48      146.89      6.75 o 
   8   8   6        0.22       -2.55      4.46 o 
   9   8   6       20.71       10.19      5.10 o 
  10   8   6      215.47      194.08      8.28 o 
  11   8   6        1.28       -4.73      4.73 o 
  12   8   6       47.37       42.57      6.31 o 
  13   8   6       89.82       81.02      7.10 o 
  14   8   6       24.81       26.18      6.33 o 
  15   8   6       44.42       30.51      9.25 o 
  16   8   6      160.97      170.01      9.36 o 
  17   8   6      282.74      270.31     11.25 o 
  18   8   6        1.70        1.14      6.26 o 
  19   8   6        4.62       -4.50      6.46 o 
  20   8   6        0.84        1.14      7.40 o 
  21   8   6      139.00      131.30     10.52 o 
  22   8   6        0.01       -7.19      7.94 o 
  23   8   6       24.26       11.80     10.10 o 
  24   8   6        0.05       -6.61      8.83 o 
   1   9   6       85.44       99.77      5.77 o 
   2   9   6      332.29      322.18      8.93 o 
   3   9   6      622.16      601.95     11.04 o 
   4   9   6        9.75       15.63      5.08 o 
   5   9   6       36.28       40.75      5.78 o 
   6   9   6      103.89       89.62      6.64 o 
   7   9   6       52.81       58.69      6.16 o 
   8   9   6       53.21       54.17      6.03 o 
   9   9   6        0.42       -1.42      5.25 o 
  10   9   6       52.19       33.13      6.34 o 
  11   9   6        0.10        1.23      5.70 o 
  12   9   6       24.36       20.58      6.25 o 
  13   9   6        9.76        5.82      6.04 o 
  14   9   6       50.98       44.25      6.94 o 
  15   9   6       24.53       24.87      6.46 o 
  16   9   6       40.20       41.55      7.17 o 
  17   9   6       36.45       36.47      7.35 o 
  18   9   6        0.31       -6.10      6.10 o 
  19   9   6       28.31       15.39      7.16 o 
  20   9   6        2.53       -3.01      7.86 o 
  21   9   6       11.36        5.12      9.01 o 
  22   9   6       15.03        3.89      8.72 o 
  23   9   6       33.78       16.82      9.20 o 
  24   9   6        3.36      -12.12     12.12 o 
   0  10   6       43.92       42.50      7.00 o 
   1  10   6      851.17      823.65     12.45 o 
   2  10   6      401.03      412.86      9.77 o 
   3  10   6      414.69      424.58     10.12 o 
   4  10   6      103.68       98.69      6.49 o 
   5  10   6        7.40        1.59      4.83 o 
   6  10   6        2.34        4.49      4.73 o 
   7  10   6       63.24       65.64      6.46 o 
   8  10   6      126.33      128.68      8.51 o 
   9  10   6        0.21       -2.34      5.34 o 
  10  10   6       46.82       30.87      6.96 o 
  11  10   6       29.31       38.46      7.27 o 
  12  10   6       42.15       32.84      7.02 o 
  13  10   6       50.37       45.20      7.67 o 
  14  10   6        0.67       -3.83      6.42 o 
  15  10   6       14.88       10.31      7.16 o 
  16  10   6        3.46       -3.15      7.01 o 
  17  10   6        8.02       -2.89      7.40 o 
  18  10   6        0.06       -7.74      7.74 o 
  19  10   6        4.50        1.99      8.24 o 
  20  10   6       11.62        1.61      8.45 o 
  21  10   6        1.43       -0.10      9.89 o 
  22  10   6       12.35       -2.78      9.57 o 
   1  11   6      310.55      276.89      9.52 o 
   2  11   6       48.59       49.15      5.58 o 
   3  11   6       22.24       20.30      5.54 o 
   4  11   6       12.64       14.38      5.53 o 
   5  11   6       82.95      108.01      8.47 o 
   6  11   6       20.63       14.20      6.21 o 
   7  11   6       25.50        9.17      5.81 o 
   8  11   6       86.82       84.57      7.91 o 
   9  11   6        8.82       17.91      6.56 o 
  10  11   6        5.95        0.65      6.29 o 
  11  11   6       56.71       81.07      9.49 o 
  12  11   6       19.61       25.27      7.62 o 
  13  11   6        6.65       10.25      7.31 o 
  14  11   6        4.10        8.67      7.38 o 
  15  11   6       68.77       64.84      9.40 o 
  16  11   6        3.87        9.00      8.13 o 
  17  11   6        2.31        4.86      8.13 o 
  18  11   6        0.76        7.13      8.04 o 
  19  11   6       51.66       49.82      9.77 o 
  20  11   6       26.05       25.07     10.28 o 
  21  11   6       56.06       57.07     12.15 o 
   0  12   6        9.42        8.20      6.68 o 
   1  12   6       12.08       20.68      5.15 o 
   2  12   6       13.84       14.16      5.22 o 
   3  12   6       23.88       20.80      6.01 o 
   4  12   6       22.18       28.98      6.83 o 
   5  12   6        5.53       11.69      6.68 o 
   6  12   6        2.21       -5.35      6.34 o 
   7  12   6        0.00        0.84      6.27 o 
   8  12   6        0.13       -5.63      6.26 o 
   9  12   6        3.45       -0.44      6.28 o 
  10  12   6        2.81       13.11      7.47 o 
  11  12   6        0.69       -0.36      7.50 o 
  12  12   6        2.61       10.06      8.51 o 
  13  12   6        2.99        7.46      9.73 o 
  14  12   6        1.61       -6.41      8.31 o 
  15  12   6        1.07       -5.42      8.68 o 
  16  12   6        0.00       -1.38      9.31 o 
  17  12   6       63.78       74.51     13.04 o 
  18  12   6        2.02        1.16      9.13 o 
  19  12   6        0.24       -9.49      9.49 o 
  20  12   6        3.12       11.04     10.28 o 
   1  13   6        5.42        2.00      6.45 o 
   2  13   6        1.84       16.39      7.30 o 
   3  13   6       14.45       12.92      6.91 o 
   4  13   6        0.51       21.94      7.03 o 
   5  13   6       15.92       18.96      7.31 o 
   6  13   6       20.62       13.59      7.30 o 
   7  13   6        0.01        0.02      6.98 o 
   8  13   6       28.24       16.34      7.35 o 
   9  13   6        0.54        5.39      7.03 o 
  10  13   6       11.71       14.43      7.89 o 
  11  13   6        0.55       -1.43      8.52 o 
  12  13   6        0.92        4.94      9.29 o 
  13  13   6       11.87       19.57     10.75 o 
  14  13   6       18.09       17.28     11.22 o 
  15  13   6       43.79       51.68     12.27 o 
  16  13   6        6.43        9.30     11.85 o 
  17  13   6       13.06       18.58     12.63 o 
  18  13   6       29.79       20.08     15.28 o 
   0  14   6       53.34       54.21     12.17 o 
   1  14   6      205.56      180.56     11.94 o 
   2  14   6       15.72       12.17      7.74 o 
   3  14   6       27.94       32.47      8.34 o 
   4  14   6        3.89        0.68      7.45 o 
   5  14   6       26.19       16.83      8.28 o 
   6  14   6       13.36       23.23      8.44 o 
   7  14   6        0.02        1.75      8.42 o 
   8  14   6       83.93       85.53     11.98 o 
   9  14   6       25.67       32.91     14.73 o 
  10  14   6        7.22        3.00      9.55 o 
  11  14   6       15.39        5.89     10.11 o 
  12  14   6       23.36       18.63     10.91 o 
  13  14   6       26.04        3.02     11.70 o 
  14  14   6       12.68        9.37     11.03 o 
  15  14   6       18.85       10.87     12.64 o 
  16  14   6        3.91        2.81     11.91 o 
   1  15   6        9.11       17.06      9.05 o 
   2  15   6        2.94        0.04      7.88 o 
   3  15   6       31.84       30.41      9.78 o 
   4  15   6        0.01       12.74      9.13 o 
   5  15   6       17.92       24.38      9.74 o 
   6  15   6        1.44       -1.05     10.21 o 
   7  15   6        0.86        9.97     10.15 o 
   8  15   6        6.95       18.07     10.88 o 
   9  15   6        0.61        2.48     10.02 o 
  10  15   6        2.67        0.99     10.33 o 
  11  15   6       20.59       17.73     12.12 o 
  12  15   6       23.45       13.95     11.38 o 
  13  15   6        0.00       -0.81     11.00 o 
  14  15   6        0.12       12.80     12.18 o 
   0  16   6       20.07       45.62     17.06 o 
   1  16   6        4.09        2.63     10.56 o 
   2  16   6        1.52       12.47     11.08 o 
   3  16   6       29.92       17.74     10.29 o 
   4  16   6        4.27       15.56     10.71 o 
   5  16   6        9.85       11.01     10.11 o 
   6  16   6        4.22       -1.78      9.73 o 
   7  16   6        1.07        2.37     10.36 o 
   8  16   6        0.18        2.28     10.86 o 
   9  16   6        0.33       18.16     11.24 o 
  10  16   6        2.33       15.13     12.14 o 
  11  16   6        1.50       26.71     12.93 o 
   1  17   6       17.93       14.13     12.01 o 
   2  17   6        0.41       18.43     13.95 o 
   3  17   6       41.84       36.34     12.83 o 
   4  17   6        2.97       27.10     11.60 o 
   5  17   6        0.76       20.74     12.40 o 
   6  17   6        5.21       -0.47     10.56 o 
   1   1   7       57.21       64.56      2.60 o 
   2   1   7       27.96       39.42      2.50 o 
   3   1   7      178.21      187.06      3.76 o 
   4   1   7        4.03        6.17      2.10 o 
   5   1   7        2.51        5.37      2.26 o 
   6   1   7      514.83      515.25      6.26 o 
   7   1   7      200.27      212.74      5.55 o 
   8   1   7        4.22        2.40      3.33 o 
   9   1   7      203.71      194.59      5.46 o 
  10   1   7      248.95      241.00      6.08 o 
  11   1   7       75.48       68.30      4.38 o 
  12   1   7        0.74       -3.81      3.97 o 
  13   1   7      457.90      459.43      7.82 o 
  14   1   7       66.04       65.31      4.96 o 
  15   1   7      204.30      213.33      6.50 o 
  16   1   7      145.56      131.07      5.85 o 
  17   1   7        8.39        8.71      4.45 o 
  18   1   7      381.46      388.59      9.30 o 
  19   1   7       42.02       46.02      5.24 o 
  20   1   7      293.47      266.82      8.01 o 
  21   1   7       19.86       14.37      4.98 o 
  22   1   7        0.18       -4.74      4.74 o 
  23   1   7       14.13       10.58      5.23 o 
  24   1   7        4.59       -0.76      5.70 o 
  25   1   7       64.83       65.83      9.24 o 
  26   1   7       13.53       -4.53      6.71 o 
  27   1   7       14.94        3.48      7.22 o 
   0   2   7      571.28      603.79     10.60 o 
   1   2   7      168.34      178.65      4.38 o 
   2   2   7      175.53      170.05      4.24 o 
   3   2   7      219.13      230.46      4.76 o 
   4   2   7      165.74      180.38      4.51 o 
   5   2   7        0.26        0.31      2.76 o 
   6   2   7      547.37      539.74      7.76 o 
   7   2   7       31.87       22.89      3.60 o 
   8   2   7       73.52       63.84      4.72 o 
   9   2   7      853.71      831.29     11.11 o 
  10   2   7     1926.22     1896.53     18.31 o 
  11   2   7      253.75      261.37      6.46 o 
  12   2   7     1035.88     1033.45     13.69 o 
  13   2   7        1.38       -3.06      4.21 o 
  14   2   7       78.63       83.19      4.92 o 
  15   2   7       34.58       32.23      4.25 o 
  16   2   7       81.57       71.84      4.83 o 
  17   2   7       26.94       23.50      4.38 o 
  18   2   7      216.18      198.96      6.96 o 
  19   2   7       42.75       36.62      5.35 o 
  20   2   7        2.65       -0.95      5.33 o 
  21   2   7       74.79       70.40      6.58 o 
  22   2   7       68.01       48.93      6.33 o 
  23   2   7        1.39        5.54      5.87 o 
  24   2   7        1.09       -5.96      5.96 o 
  25   2   7       24.15       35.22      6.83 o 
  26   2   7        8.17        5.66      6.80 o 
  27   2   7       21.87       17.37      7.47 o 
   1   3   7        4.80       -0.24      2.87 o 
   2   3   7       81.05      109.83      4.31 o 
   3   3   7      291.75      275.04      5.53 o 
   4   3   7      406.41      436.75      6.37 o 
   5   3   7      849.53      882.21     10.06 o 
   6   3   7       10.83        7.44      3.42 o 
   7   3   7     1313.73     1290.97     13.27 o 
   8   3   7      312.62      298.08      7.49 o 
   9   3   7      240.92      234.87      7.44 o 
  10   3   7      376.30      373.20      8.41 o 
  11   3   7      362.01      357.77      8.71 o 
  12   3   7       31.66       35.63      4.85 o 
  13   3   7        9.79        8.03      4.71 o 
  14   3   7        0.72       -4.41      4.41 o 
  15   3   7      330.88      291.77      8.11 o 
  16   3   7        8.38       -1.62      4.84 o 
  17   3   7        0.39       -0.86      4.93 o 
  18   3   7      117.33      120.27      6.76 o 
  19   3   7       15.84       15.55      5.52 o 
  20   3   7       57.45       53.21      6.30 o 
  21   3   7       63.83       68.89      6.65 o 
  22   3   7       97.97       94.22      7.13 o 
  23   3   7       14.69       12.82      6.04 o 
  24   3   7        1.62       -0.41      6.01 o 
  25   3   7       33.96       28.90      6.95 o 
  26   3   7        1.75       -6.42      6.42 o 
   0   4   7     1308.94     1364.50     20.09 o 
   1   4   7     1324.55     1396.27     13.88 o 
   2   4   7       53.17       65.17      4.11 o 
   3   4   7      364.56      328.99      6.52 o 
   4   4   7       49.61       44.75      3.38 o 
   5   4   7       99.82       99.91      4.63 o 
   6   4   7        7.22       11.31      3.90 o 
   7   4   7      605.35      586.65     10.03 o 
   8   4   7      382.87      400.17      9.77 o 
   9   4   7     1649.03     1667.62     17.49 o 
  10   4   7      679.40      672.80     10.54 o 
  11   4   7      111.54      108.67      5.68 o 
  12   4   7      843.10      876.48     12.20 o 
  13   4   7        0.00       -3.20      4.56 o 
  14   4   7       21.32       17.47      5.14 o 
  15   4   7        4.00        7.74      4.96 o 
  16   4   7       99.54       93.25      6.45 o 
  17   4   7        0.68       -5.11      5.11 o 
  18   4   7      241.76      196.17      8.24 o 
  19   4   7        8.94        5.27      5.48 o 
  20   4   7        1.76       -1.21      5.54 o 
  21   4   7        6.73        1.57      5.69 o 
  22   4   7        8.31        4.94      6.17 o 
  23   4   7        4.19        3.24      6.18 o 
  24   4   7       28.89       18.01      6.46 o 
  25   4   7       41.66       36.34      7.37 o 
  26   4   7        0.69       -4.12      7.02 o 
   1   5   7      812.02      819.48     10.16 o 
   2   5   7        0.26       -1.27      2.81 o 
   3   5   7      301.35      291.61      6.73 o 
   4   5   7     1192.55     1183.95     12.66 o 
   5   5   7      267.21      292.11      7.65 o 
   6   5   7     1371.17     1311.57     15.12 o 
   7   5   7      326.55      323.62      9.03 o 
   8   5   7      359.16      329.95      9.01 o 
   9   5   7      684.41      713.92     11.42 o 
  10   5   7      145.52      144.35      6.57 o 
  11   5   7      895.90      912.64     13.00 o 
  12   5   7      260.86      262.58      8.33 o 
  13   5   7       93.69       98.64      6.31 o 
  14   5   7       67.18       74.82      6.09 o 
  15   5   7        5.68       15.19      5.35 o 
  16   5   7        0.39        0.61      5.00 o 
  17   5   7       26.41       32.68      5.83 o 
  18   5   7       56.68       60.84      6.49 o 
  19   5   7       58.97       62.23      6.36 o 
  20   5   7       13.24        4.74      5.75 o 
  21   5   7       34.86       29.08      6.67 o 
  22   5   7       12.48       17.44      6.83 o 
  23   5   7        2.00       -6.62      6.62 o 
  24   5   7       19.14       -1.23      7.20 o 
  25   5   7       22.77       16.50      7.77 o 
  26   5   7       41.34       28.77      8.15 o 
   0   6   7      118.08      118.72      6.61 o 
   1   6   7       44.05       41.38      4.06 o 
   2   6   7       33.48       32.96      3.83 o 
   3   6   7      263.36      262.32      6.94 o 
   4   6   7     1072.17     1054.77     12.44 o 
   5   6   7      167.64      166.21      6.22 o 
   6   6   7      240.16      229.77      7.12 o 
   7   6   7       37.66       47.13      5.40 o 
   8   6   7       44.82       40.06      5.25 o 
   9   6   7        8.40        6.69      4.57 o 
  10   6   7      248.97      228.39      7.85 o 
  11   6   7        0.00       -4.33      4.33 o 
  12   6   7        0.45        4.74      4.64 o 
  13   6   7        0.13       -0.33      4.68 o 
  14   6   7      180.13      199.96      7.63 o 
  15   6   7      210.72      191.48      8.35 o 
  16   6   7        3.97       -3.76      5.33 o 
  17   6   7       47.62       54.85      7.02 o 
  18   6   7        0.10       -5.61      6.30 o 
  19   6   7       30.51       28.65      6.85 o 
  20   6   7        0.78       -6.22      6.22 o 
  21   6   7        9.60        6.38      6.53 o 
  22   6   7        0.12       -0.80      6.70 o 
  23   6   7        0.45       -4.81      6.93 o 
  24   6   7        2.52       -7.23      7.23 o 
  25   6   7       21.13       15.86      7.68 o 
   1   7   7      191.12      202.04      6.79 o 
   2   7   7     1884.88     1857.92     18.41 o 
   3   7   7      195.10      201.30      6.90 o 
   4   7   7     1680.40     1667.04     18.46 o 
   5   7   7      371.01      441.93     10.22 o 
   6   7   7     1728.76     1709.10     19.22 o 
   7   7   7     1047.77     1030.58     14.11 o 
   8   7   7       13.48       18.59      5.04 o 
   9   7   7        9.65        4.47      4.76 o 
  10   7   7      450.56      438.99     10.45 o 
  11   7   7        5.53        5.69      4.90 o 
  12   7   7        1.18       -4.94      4.94 o 
  13   7   7      130.92      138.44      7.67 o 
  14   7   7        3.20       10.96      5.65 o 
  15   7   7      454.40      435.79     11.93 o 
  16   7   7      281.55      309.93     10.84 o 
  17   7   7       31.08       38.29      6.92 o 
  18   7   7        0.05       -5.88      6.23 o 
  19   7   7       37.91       37.24      7.24 o 
  20   7   7       39.40       19.75      6.86 o 
  21   7   7       17.86       11.05      7.23 o 
  22   7   7        0.90       -7.95      7.95 o 
  23   7   7       68.72       70.68     10.08 o 
  24   7   7        0.00       -7.98      7.98 o 
   0   8   7      235.17      205.39     13.55 o 
   1   8   7      407.43      388.47     10.62 o 
   2   8   7      114.67      104.43      6.83 o 
   3   8   7      236.72      251.65     10.78 o 
   4   8   7     1606.31     1581.52     21.61 o 
   5   8   7       23.73       27.58      4.96 o 
   6   8   7      183.41      166.66      7.18 o 
   7   8   7        0.07       -3.91      3.91 o 
   8   8   7        4.14       11.12      4.13 o 
   9   8   7       25.13       18.23      4.35 o 
  10   8   7        5.52        7.72      4.48 o 
  11   8   7       13.23       12.01      4.53 o 
  12   8   7       39.33       29.41      5.70 o 
  13   8   7        6.85        1.42      5.33 o 
  14   8   7      122.53      128.48      9.01 o 
  15   8   7       38.57       23.82      7.12 o 
  16   8   7        0.88        4.98      6.62 o 
  17   8   7       17.80       13.68      7.16 o 
  18   8   7       30.75       29.92      8.52 o 
  19   8   7       21.32       15.90      8.22 o 
  20   8   7        5.35       11.22      8.16 o 
  21   8   7        0.36       -8.05      8.05 o 
  22   8   7        3.28        6.21      8.59 o 
  23   8   7       12.47       -0.73      8.98 o 
  24   8   7        0.87       -7.24      8.69 o 
   1   9   7      750.20      781.54     13.52 o 
   2   9   7      120.74      122.64      7.36 o 
   3   9   7      142.51      151.15      7.93 o 
   4   9   7      617.69      592.19     13.02 o 
   5   9   7      197.91      202.46      8.85 o 
   6   9   7      669.35      688.90     13.48 o 
   7   9   7      237.23      225.55      9.12 o 
   8   9   7       15.02       20.11      5.46 o 
   9   9   7      140.81      155.52      8.37 o 
  10   9   7       20.54       18.26      5.99 o 
  11   9   7      279.12      264.89     10.06 o 
  12   9   7       79.07       62.45      7.01 o 
  13   9   7        0.08        1.62      6.14 o 
  14   9   7        0.06       -6.12      6.12 o 
  15   9   7        0.02       -5.83      5.83 o 
  16   9   7        0.52       -3.87      6.58 o 
  17   9   7       10.55       10.09      7.39 o 
  18   9   7       26.23        9.25      8.19 o 
  19   9   7        6.26        0.73      8.10 o 
  20   9   7        5.84       10.25      8.48 o 
  21   9   7       82.59       66.33     10.05 o 
  22   9   7        1.97       -3.49      8.63 o 
  23   9   7        0.20        2.44      9.45 o 
   0  10   7       46.96       61.42      9.47 o 
   1  10   7      114.09      112.46      8.05 o 
   2  10   7       28.69       22.71      6.65 o 
   3  10   7        7.78        3.90      5.85 o 
   4  10   7      207.76      213.07     10.25 o 
   5  10   7       94.36       89.11      8.11 o 
   6  10   7       52.29       43.98      7.25 o 
   7  10   7      323.92      285.54     12.12 o 
   8  10   7       19.25       30.91      7.16 o 
   9  10   7      593.06      609.86     16.81 o 
  10  10   7       55.44       47.27      7.94 o 
  11  10   7       20.67       10.70      7.04 o 
  12  10   7       41.71       46.97      8.39 o 
  13  10   7       10.08        6.46      7.34 o 
  14  10   7       32.58       35.23      8.59 o 
  15  10   7        0.03        3.39      7.79 o 
  16  10   7       30.45       41.48      9.15 o 
  17  10   7       24.14        9.97      8.67 o 
  18  10   7      203.55      204.65     15.06 o 
  19  10   7        0.75        5.69      9.19 o 
  20  10   7        1.01       -8.65      8.65 o 
  21  10   7        1.14        0.08      9.25 o 
  22  10   7       29.78       21.48      9.86 o 
   1  11   7       52.06       33.64      7.20 o 
   2  11   7      103.87      105.28      8.93 o 
   3  11   7        0.00       -5.15      5.63 o 
   4  11   7       11.85       10.41      6.07 o 
   5  11   7      116.82      127.06      9.10 o 
   6  11   7      183.23      186.31     10.32 o 
   7  11   7       60.30       65.23      8.07 o 
   8  11   7       72.61       88.22      8.76 o 
   9  11   7       82.27       78.92      8.21 o 
  10  11   7       20.62       19.11      7.27 o 
  11  11   7       24.41       16.01      7.41 o 
  12  11   7      189.41      204.22     12.49 o 
  13  11   7       16.10       10.76      7.65 o 
  14  11   7       58.74       73.65      9.49 o 
  15  11   7       74.35       78.14     10.62 o 
  16  11   7       20.44       22.56     10.57 o 
  17  11   7        1.45       -7.92      8.29 o 
  18  11   7       19.50        9.75      9.40 o 
  19  11   7       30.01       37.20     11.38 o 
  20  11   7      219.12      294.08     18.58 o 
   0  12   7      474.85      387.56     21.77 o 
   1  12   7      178.93      178.24     11.92 o 
   2  12   7       26.85       23.37      7.53 o 
   3  12   7      183.55      163.99     11.44 o 
   4  12   7       47.79       40.35      8.08 o 
   5  12   7        0.02        4.12      7.06 o 
   6  12   7        8.00       -0.46      7.19 o 
   7  12   7       44.82       55.11      9.22 o 
   8  12   7      146.13      137.46     11.58 o 
   9  12   7      111.41      108.13     11.14 o 
  10  12   7      202.73      193.56     13.39 o 
  11  12   7       65.41       37.32      8.67 o 
  12  12   7       74.67       72.88      9.75 o 
  13  12   7       22.72       35.46      8.89 o 
  14  12   7        8.07       20.73      8.67 o 
  15  12   7        0.64       12.76      8.53 o 
  16  12   7        3.79       -2.03      9.08 o 
  17  12   7        0.93       15.70      9.43 o 
  18  12   7        2.10        7.16     10.26 o 
  19  12   7        7.05       14.31     10.68 o 
   1  13   7       63.75       58.78      9.63 o 
   2  13   7        2.29        6.65      7.88 o 
   3  13   7        9.76       10.49      8.28 o 
   4  13   7       48.02       41.01      9.49 o 
   5  13   7        0.09       10.67      7.71 o 
   6  13   7       38.11       49.52      9.31 o 
   7  13   7       11.73        5.41      8.01 o 
   8  13   7        0.08        4.27      8.60 o 
   9  13   7       17.95       16.77      8.68 o 
  10  13   7        0.06       -8.62      8.62 o 
  11  13   7        5.75       20.37      9.67 o 
  12  13   7        3.76       -8.68      8.68 o 
  13  13   7        2.93       19.38      9.97 o 
  14  13   7       59.78       92.55     14.04 o 
  15  13   7        0.15        8.93     11.09 o 
  16  13   7       36.20       43.39     11.46 o 
  17  13   7        0.01       -6.76     10.35 o 
   0  14   7        5.91       13.30     12.33 o 
   1  14   7        0.05        3.82      7.93 o 
   2  14   7        0.98       -3.09      8.10 o 
   3  14   7       10.54       26.73      9.40 o 
   4  14   7       29.86       31.99      8.85 o 
   5  14   7       19.18       19.92      8.59 o 
   6  14   7        3.12        5.09      8.10 o 
   7  14   7       51.50       48.89     10.09 o 
   8  14   7        0.00       -6.96      8.43 o 
   9  14   7       25.23       34.41     11.06 o 
  10  14   7        5.38       14.13     11.76 o 
  11  14   7       10.34        6.40     11.67 o 
  12  14   7        7.66        1.42     11.97 o 
  13  14   7        1.91       -0.58     11.00 o 
  14  14   7        3.90       -9.56     10.91 o 
  15  14   7        2.98        4.44     11.68 o 
   1  15   7        2.27       17.65      9.72 o 
   2  15   7        0.98       19.07      9.12 o 
   3  15   7        0.15        3.04      9.19 o 
   4  15   7       18.56       19.93     10.69 o 
   5  15   7       26.95       23.75     10.24 o 
   6  15   7        0.48       -1.35      9.43 o 
   7  15   7       23.93       15.62     13.00 o 
   8  15   7        0.50       11.86     10.48 o 
   9  15   7        0.73       -4.25     10.17 o 
  10  15   7        6.02       26.58     12.81 o 
  11  15   7       49.58       36.15     14.91 o 
  12  15   7        5.41       12.70     13.11 o 
   0  16   7       15.03       39.33     17.90 o 
   1  16   7        4.40        4.22     11.04 o 
   2  16   7        4.07       10.94     10.77 o 
   3  16   7        3.64       13.29     10.87 o 
   4  16   7        1.67        5.60     10.43 o 
   5  16   7       20.73        6.74     11.13 o 
   6  16   7        7.83       -8.60     10.89 o 
   7  16   7        0.11        5.88     10.76 o 
   8  16   7        9.83        4.51     11.12 o 
   9  16   7       29.71       32.16     15.17 o 
   0   0   8     4134.22     4275.17     49.88 o 
   1   0   8       35.20       27.42      4.35 o 
   2   0   8      538.81      521.99      8.65 o 
   3   0   8       36.08       34.16      3.97 o 
   4   0   8      990.52      873.58     10.62 o 
   5   0   8       97.85      113.78      4.96 o 
   6   0   8        0.12        2.38      3.72 o 
   7   0   8        1.84        5.34      4.12 o 
   8   0   8     2626.71     2576.08     24.92 o 
   9   0   8       14.14       25.28      5.00 o 
  10   0   8      554.10      546.56     10.82 o 
  11   0   8     2822.06     2885.33     27.21 o 
  12   0   8     3586.59     3613.28     32.04 o 
  13   0   8     1632.68     1645.18     19.09 o 
  14   0   8        0.02       -5.19      5.65 o 
  15   0   8      134.03      132.76     10.63 o 
  16   0   8      238.43      261.11      9.18 o 
  17   0   8      268.67      264.20     10.26 o 
  18   0   8      119.01      150.69      9.94 o 
  19   0   8       78.31       72.91      8.94 o 
  20   0   8       60.84       54.53      8.61 o 
  21   0   8        0.14       -7.09      7.09 o 
  22   0   8       10.59       13.30      8.03 o 
  23   0   8        0.19        7.70      8.20 o 
  24   0   8        7.80       13.76      8.70 o 
  25   0   8        0.87       -8.34      8.34 o 
  26   0   8      198.31      243.68     15.28 o 
   1   1   8      564.09      597.22      6.19 o 
   2   1   8      852.99      888.21      7.89 o 
   3   1   8      171.16      173.27      3.74 o 
   4   1   8       17.93       14.16      2.72 o 
   5   1   8      685.94      686.51      7.67 o 
   6   1   8       15.63       13.30      3.22 o 
   7   1   8      135.64      134.47      4.68 o 
   8   1   8      215.47      209.09      5.73 o 
   9   1   8       52.76       64.62      4.30 o 
  10   1   8      725.79      705.47      9.16 o 
  11   1   8      180.46      210.63      6.00 o 
  12   1   8      490.61      499.34      8.49 o 
  13   1   8       59.33       61.37      4.75 o 
  14   1   8       23.08       13.33      4.21 o 
  15   1   8       65.00       54.38      4.79 o 
  16   1   8      232.99      248.57      6.94 o 
  17   1   8       56.23       49.44      5.07 o 
  18   1   8        0.24       -3.49      4.37 o 
  19   1   8      200.61      203.38      7.05 o 
  20   1   8        2.49       -4.61      4.61 o 
  21   1   8        1.28        3.29      5.12 o 
  22   1   8        0.66       -5.68      5.68 o 
  23   1   8        0.77       -6.23      6.23 o 
  24   1   8        5.16       -6.55      6.55 o 
  25   1   8       13.40       15.82      7.33 o 
  26   1   8        0.93       -7.06      7.06 o 
   0   2   8       79.91      112.71      6.17 o 
   1   2   8      103.28       95.09      4.21 o 
   2   2   8        4.06        2.20      3.01 o 
   3   2   8     1046.38     1126.24     11.38 o 
   4   2   8        0.43       -0.10      3.32 o 
   5   2   8       79.58       76.32      4.69 o 
   6   2   8      635.37      659.03      9.86 o 
   7   2   8       10.61       10.33      4.12 o 
   8   2   8     1203.96     1138.12     13.05 o 
   9   2   8     1190.01     1180.66     13.34 o 
  10   2   8     1688.90     1647.94     16.57 o 
  11   2   8      725.71      768.02     12.06 o 
  12   2   8      415.41      439.65      9.23 o 
  13   2   8        7.97       11.43      4.77 o 
  14   2   8       18.20       21.58      4.94 o 
  15   2   8      202.26      210.50      7.32 o 
  16   2   8      113.99       98.10      6.45 o 
  17   2   8       86.84       68.47      6.27 o 
  18   2   8        6.22       -1.83      5.18 o 
  19   2   8       68.68       87.94      6.66 o 
  20   2   8       16.90        7.52      5.64 o 
  21   2   8        6.78        5.66      5.77 o 
  22   2   8        2.48        2.35      5.98 o 
  23   2   8      163.88      153.69      8.25 o 
  24   2   8       38.86       17.74      7.13 o 
  25   2   8        4.48       -7.02      7.02 o 
  26   2   8      222.20      262.82     10.99 o 
   1   3   8      488.87      493.80      8.35 o 
   2   3   8        4.91        3.21      3.21 o 
   3   3   8        5.40        2.06      3.27 o 
   4   3   8        9.45        4.90      3.90 o 
   5   3   8       92.04       76.89      5.16 o 
   6   3   8     1989.31     1928.56     19.34 o 
   7   3   8       63.47       52.64      5.16 o 
   8   3   8     1023.54     1025.39     13.11 o 
   9   3   8      162.03      161.33      6.75 o 
  10   3   8     1313.74     1329.22     15.23 o 
  11   3   8      143.27      163.84      6.78 o 
  12   3   8       50.19       46.67      5.36 o 
  13   3   8      619.61      629.30     12.05 o 
  14   3   8      325.52      376.65      9.57 o 
  15   3   8      239.62      228.92      8.27 o 
  16   3   8       64.80       60.84      6.16 o 
  17   3   8       55.41       44.03      6.11 o 
  18   3   8       26.80       26.92      5.73 o 
  19   3   8       11.53       -2.08      5.32 o 
  20   3   8        1.68       -5.38      5.38 o 
  21   3   8        6.61       -4.09      5.82 o 
  22   3   8       46.36       51.34      6.96 o 
  23   3   8        5.10       -3.67      6.22 o 
  24   3   8      374.73      457.99     12.00 o 
  25   3   8        5.49        6.12      6.63 o 
  26   3   8       65.09       66.26     10.06 o 
   0   4   8       21.27       17.86      6.68 o 
   1   4   8      339.21      352.82      8.77 o 
   2   4   8       24.34       31.66      4.23 o 
   3   4   8       65.20       80.57      5.51 o 
   4   4   8      681.61      678.31     11.95 o 
   5   4   8      608.62      597.78     12.22 o 
   6   4   8      512.39      515.16     10.48 o 
   7   4   8      637.59      694.74     12.65 o 
   8   4   8      525.40      523.97     10.97 o 
   9   4   8       68.12       68.45      6.42 o 
  10   4   8       68.22       62.49      5.72 o 
  11   4   8       16.79       15.23      4.88 o 
  12   4   8       58.95       60.74      5.75 o 
  13   4   8        1.70       -4.87      4.87 o 
  14   4   8       47.66       65.31      6.34 o 
  15   4   8       15.43       11.55      5.42 o 
  16   4   8       61.93       66.96      6.41 o 
  17   4   8        0.00        3.41      5.51 o 
  18   4   8        0.29       -5.38      5.38 o 
  19   4   8       34.40       15.95      6.20 o 
  20   4   8       18.34       13.24      6.00 o 
  21   4   8       47.85       52.49      7.05 o 
  22   4   8      211.01      240.37      9.72 o 
  23   4   8        0.74       -6.53      6.53 o 
  24   4   8       21.39       17.62      7.75 o 
  25   4   8       83.25       82.57      8.54 o 
   1   5   8       77.10       74.56      5.18 o 
   2   5   8        8.95        3.46      4.12 o 
   3   5   8      325.76      330.96      8.84 o 
   4   5   8       21.13       15.68      4.82 o 
   5   5   8        1.09       -4.65      4.65 o 
   6   5   8      757.60      772.29     13.44 o 
   7   5   8       26.85       19.26      5.16 o 
   8   5   8     1109.00     1156.75     15.07 o 
   9   5   8      116.34      124.19      6.79 o 
  10   5   8      766.24      778.88     15.34 o 
  11   5   8      378.28      358.85     10.03 o 
  12   5   8      921.19      876.90     13.33 o 
  13   5   8       34.24       28.36      5.99 o 
  14   5   8        9.20        8.58      7.24 o 
  15   5   8        1.57       -5.47      5.47 o 
  16   5   8       10.69        7.47      5.69 o 
  17   5   8       25.92       34.43      6.01 o 
  18   5   8       49.00       43.87      6.47 o 
  19   5   8        7.45       -3.76      5.88 o 
  20   5   8       24.16       12.56      6.27 o 
  21   5   8       53.76       46.23      6.92 o 
  22   5   8        0.11       -4.19      6.54 o 
  23   5   8        5.90        5.52      7.29 o 
  24   5   8       40.84       50.62      8.50 o 
  25   5   8        6.89        1.46      7.56 o 
   0   6   8      816.28      758.32     15.70 o 
   1   6   8      175.75      186.71      6.89 o 
   2   6   8      589.31      585.94     10.72 o 
   3   6   8     1067.46     1035.96     15.37 o 
   4   6   8      122.05      118.82      6.33 o 
   5   6   8      636.31      670.45     11.24 o 
   6   6   8       12.84       13.36      4.80 o 
   7   6   8       12.04       11.47      5.06 o 
   8   6   8     1416.51     1489.03     17.19 o 
   9   6   8        6.87        9.70      5.18 o 
  10   6   8      328.96      324.21      9.63 o 
  11   6   8        0.41       -0.74      5.04 o 
  12   6   8       81.35       87.95      6.30 o 
  13   6   8      114.66      119.14      6.83 o 
  14   6   8       47.95       52.71      6.52 o 
  15   6   8        0.00        1.56      5.55 o 
  16   6   8        6.50       10.42      5.98 o 
  17   6   8        3.54        2.79      5.75 o 
  18   6   8       16.20        9.26      6.57 o 
  19   6   8        7.19       -5.04      6.84 o 
  20   6   8        0.06       -1.39      6.80 o 
  21   6   8        2.71        7.17      6.97 o 
  22   6   8        4.67        0.63      7.20 o 
  23   6   8        0.14       -7.27      7.27 o 
  24   6   8        0.82       -0.23      7.60 o 
   1   7   8       89.42       58.96      5.10 o 
   2   7   8        1.31       -4.39      4.39 o 
   3   7   8      184.66      186.03      7.00 o 
   4   7   8       29.87       19.76      4.71 o 
   5   7   8        0.56        3.53      4.30 o 
   6   7   8       46.76       36.48      5.19 o 
   7   7   8       51.53       52.18      5.42 o 
   8   7   8       11.89        4.82      5.57 o 
   9   7   8       34.33       30.22      5.38 o 
  10   7   8        5.59        0.20      4.96 o 
  11   7   8      164.13      164.87      8.21 o 
  12   7   8       51.57       56.49      6.35 o 
  13   7   8        5.41       -4.42      5.30 o 
  14   7   8       27.64       25.32      6.41 o 
  15   7   8        2.36       -2.62      6.16 o 
  16   7   8        0.79        2.05      6.35 o 
  17   7   8        0.00        1.56      6.52 o 
  18   7   8       29.10       14.81      7.65 o 
  19   7   8        6.58        4.37      6.97 o 
  20   7   8       12.35       15.38      7.48 o 
  21   7   8        1.74       -2.50      7.34 o 
  22   7   8       10.73       16.15      8.38 o 
  23   7   8        0.15       -9.77      9.77 o 
   0   8   8      182.03      183.26     10.38 o 
   1   8   8       93.87      105.65      6.38 o 
   2   8   8      163.03      163.57      7.80 o 
   3   8   8      336.64      350.43     10.47 o 
   4   8   8       22.45       25.19      5.61 o 
   5   8   8       10.97       13.40      5.53 o 
   6   8   8       18.22       18.80      5.11 o 
   7   8   8      351.91      375.09     11.15 o 
   8   8   8     1899.70     2019.21     23.29 o 
   9   8   8       36.34       48.89      6.14 o 
  10   8   8     1367.20     1420.23     23.77 o 
  11   8   8        0.05       -2.63      5.28 o 
  12   8   8       25.88       28.01      5.71 o 
  13   8   8       28.32       21.42      5.77 o 
  14   8   8        7.04       11.54      5.64 o 
  15   8   8        6.91        4.48      6.08 o 
  16   8   8       28.17       35.09      7.70 o 
  17   8   8        4.54       -2.10      7.63 o 
  18   8   8       28.92       30.96      9.41 o 
  19   8   8       16.95       -3.62      8.44 o 
  20   8   8        9.85       20.02      8.99 o 
  21   8   8        0.65       -7.17      8.45 o 
  22   8   8       23.98       27.84     10.21 o 
  23   8   8        4.26        7.97      9.29 o 
   1   9   8       37.97       39.56      6.56 o 
   2   9   8       92.05       73.06      7.14 o 
   3   9   8      493.43      497.48     13.16 o 
   4   9   8       33.08       23.56      6.13 o 
   5   9   8      148.52      145.23      8.56 o 
   6   9   8      501.82      499.59     13.90 o 
   7   9   8       75.74       87.81      7.83 o 
   8   9   8      332.88      316.46     15.66 o 
   9   9   8       16.31       17.90      8.33 o 
  10   9   8        4.21       -2.62      6.49 o 
  11   9   8       52.12       63.43      8.08 o 
  12   9   8       88.33       83.41      8.49 o 
  13   9   8       36.24       36.82      7.55 o 
  14   9   8        2.03       -0.52      6.61 o 
  15   9   8        1.46        8.76      6.73 o 
  16   9   8        0.63       -0.57      7.72 o 
  17   9   8        0.35       -7.43      7.93 o 
  18   9   8        0.63       -9.03      9.03 o 
  19   9   8       14.79       18.40      9.12 o 
  20   9   8       14.55        3.48      9.83 o 
  21   9   8       52.91       57.04     10.42 o 
  22   9   8        9.90        2.84      9.27 o 
   0  10   8       18.85       12.91      9.27 o 
   1  10   8      152.65      143.13     13.46 o 
   2  10   8        0.36       -5.46      6.01 o 
   3  10   8        0.26       -2.07      6.27 o 
   4  10   8       71.34       69.13      8.18 o 
   5  10   8        4.51        1.56      6.47 o 
   6  10   8      114.88      113.71      9.27 o 
   7  10   8       20.11       18.23      7.36 o 
   8  10   8      229.53      211.27     11.82 o 
   9  10   8      201.50      167.12     10.97 o 
  10  10   8       42.57       33.46      7.96 o 
  11  10   8      113.71      122.81     10.23 o 
  12  10   8       13.41        0.59      6.63 o 
  13  10   8        6.89        4.11      6.94 o 
  14  10   8        2.81        9.04      7.27 o 
  15  10   8        7.29        8.31      7.43 o 
  16  10   8       26.53       21.71      8.66 o 
  17  10   8        0.04       -1.52      8.97 o 
  18  10   8        1.51       -5.89      9.01 o 
  19  10   8        1.23       11.05      9.72 o 
  20  10   8        4.92       27.39     10.06 o 
  21  10   8       12.65       18.33     12.89 o 
   1  11   8       10.37       -5.42      6.65 o 
   2  11   8        0.81       -1.93      6.91 o 
   3  11   8        0.88       -3.14      6.29 o 
   4  11   8       14.10       14.92      7.01 o 
   5  11   8       26.22       37.18      7.38 o 
   6  11   8      551.71      574.83     16.75 o 
   7  11   8       37.36       50.60      8.06 o 
   8  11   8      130.51      164.94     10.52 o 
   9  11   8        7.83        5.57      7.45 o 
  10  11   8      290.45      296.62     14.23 o 
  11  11   8       15.16       11.82      7.99 o 
  12  11   8       28.69       10.35      8.35 o 
  13  11   8       35.93       45.20      9.51 o 
  14  11   8       34.07       47.51      9.94 o 
  15  11   8       20.03       12.60      8.73 o 
  16  11   8        4.57       -1.88      8.88 o 
  17  11   8       12.60       17.39     13.44 o 
  18  11   8        3.84        4.68     11.03 o 
  19  11   8        7.82       24.60     11.95 o 
   0  12   8        0.58        5.22     11.07 o 
   1  12   8        0.13       -2.02      7.33 o 
   2  12   8        0.94        5.18      7.13 o 
   3  12   8       84.26       87.53      9.27 o 
   4  12   8        0.76        3.58      6.45 o 
   5  12   8        9.69        1.00      6.66 o 
   6  12   8      115.38      123.36      9.93 o 
   7  12   8       17.35       22.27      7.46 o 
   8  12   8       20.91       17.85      8.32 o 
   9  12   8       50.69       51.43      8.80 o 
  10  12   8       55.36       48.56      9.70 o 
  11  12   8       17.40       18.20      8.42 o 
  12  12   8        3.68        1.74      8.43 o 
  13  12   8       48.07       57.22     10.37 o 
  14  12   8        2.14        7.95      8.71 o 
  15  12   8        4.93       -8.09      8.97 o 
  16  12   8       30.29       35.59     10.21 o 
  17  12   8       17.53        8.20     11.19 o 
  18  12   8        1.44       14.55     11.73 o 
   1  13   8       41.84       32.71      9.38 o 
   2  13   8       50.24       55.16     11.34 o 
   3  13   8       44.81       23.57      8.92 o 
   4  13   8       73.04       48.02     10.13 o 
   5  13   8        4.11        5.78      7.79 o 
   6  13   8       40.51       37.99      9.32 o 
   7  13   8        0.30       -5.17      8.00 o 
   8  13   8        7.28       20.36      9.11 o 
   9  13   8        2.69       -0.37      9.00 o 
  10  13   8       63.57       50.34     14.53 o 
  11  13   8       23.85       27.25      9.74 o 
  12  13   8       32.45       43.70     10.34 o 
  13  13   8        2.65       24.28      9.80 o 
  14  13   8       21.24        5.64      9.72 o 
  15  13   8       12.05       17.07      9.66 o 
  16  13   8       10.56       23.69     11.28 o 
   0  14   8       74.79       90.25     17.54 o 
   1  14   8        7.08       14.35      9.31 o 
   2  14   8        3.41        7.50      8.50 o 
   3  14   8        3.38       21.50      9.43 o 
   4  14   8       40.92       42.81     10.62 o 
   5  14   8        0.97       11.92      9.35 o 
   6  14   8        4.05       -3.32      8.43 o 
   7  14   8        3.23       -1.29      8.87 o 
   8  14   8      252.38      266.19     16.55 o 
   9  14   8       22.93       31.58     11.35 o 
  10  14   8       55.74       52.96     15.04 o 
  11  14   8       23.58       27.98     11.71 o 
  12  14   8       84.25       68.37     17.79 o 
  13  14   8       21.24       28.58     13.64 o 
   1  15   8       13.58       29.17     10.41 o 
   2  15   8        9.07       17.51     11.20 o 
   3  15   8       60.00       58.10     11.10 o 
   4  15   8        2.91       -0.72      9.53 o 
   5  15   8       53.53       75.86     12.42 o 
   6  15   8       20.60       30.41     11.00 o 
   7  15   8        3.69      -10.97     10.97 o 
   8  15   8       16.06       21.26     11.18 o 
   9  15   8        0.34      -10.81     10.81 o 
  10  15   8       54.74       78.09     15.84 o 
   0  16   8        4.20        9.85     14.64 o 
   1  16   8        3.53       31.06     11.16 o 
   2  16   8        0.04       -4.56     11.05 o 
   3  16   8        6.66        7.30     11.72 o 
   4  16   8        0.24       10.38     11.42 o 
   5  16   8        0.15        1.08     11.33 o 
   6  16   8        3.21        8.54     12.12 o 
   1   1   9       88.15       74.60      4.56 o 
   2   1   9       76.91       70.80      4.14 o 
   3   1   9      248.20      251.37      5.55 o 
   4   1   9        7.59        4.41      3.25 o 
   5   1   9       30.25       23.99      3.68 o 
   6   1   9      757.71      749.08      9.29 o 
   7   1   9     1213.98     1247.94     12.26 o 
   8   1   9     1357.30     1388.23     13.26 o 
   9   1   9      544.60      528.30      8.50 o 
  10   1   9        3.35        7.38      4.02 o 
  11   1   9     2111.54     2152.44     17.57 o 
  12   1   9       92.27       88.11      4.91 o 
  13   1   9       25.23       36.07      4.46 o 
  14   1   9       34.21       21.35      4.78 o 
  15   1   9      174.84      168.42      6.65 o 
  16   1   9       49.80       51.61      5.01 o 
  17   1   9      225.96      228.57      7.03 o 
  18   1   9       38.00       43.85      5.91 o 
  19   1   9       69.72       52.84      7.01 o 
  20   1   9       41.74       36.21      7.32 o 
  21   1   9       43.48       28.52      7.10 o 
  22   1   9        1.85       -4.49      6.86 o 
  23   1   9       65.86       65.52      8.38 o 
  24   1   9        8.22       10.90      7.50 o 
  25   1   9       40.81       48.67      8.18 o 
   0   2   9      202.17      213.30      9.33 o 
   1   2   9       58.65       49.83      4.51 o 
   2   2   9      164.73      149.03      5.75 o 
   3   2   9      284.06      277.88      7.36 o 
   4   2   9        0.00       -1.44      4.09 o 
   5   2   9        1.43       -0.82      4.14 o 
   6   2   9        2.79        2.73      4.39 o 
   7   2   9      281.40      284.15      8.22 o 
   8   2   9      188.88      179.02      6.77 o 
   9   2   9     1087.11     1113.92     13.60 o 
  10   2   9      299.46      288.98      7.85 o 
  11   2   9       77.74       84.53      5.88 o 
  12   2   9       35.53       25.66      5.95 o 
  13   2   9      184.96      167.86      7.25 o 
  14   2   9       30.68       30.33      5.46 o 
  15   2   9      282.79      303.90      9.00 o 
  16   2   9      170.97      166.34      8.05 o 
  17   2   9      158.49      175.78      8.37 o 
  18   2   9       95.69      110.00      7.49 o 
  19   2   9        0.93       -1.66      5.72 o 
  20   2   9       11.43       11.19      6.12 o 
  21   2   9       53.56       68.31      7.27 o 
  22   2   9       16.47        1.63      7.19 o 
  23   2   9      104.62       89.17      8.94 o 
  24   2   9        0.02       -7.20      7.20 o 
  25   2   9       80.60       90.96      9.10 o 
   1   3   9       25.58       20.51      4.05 o 
   2   3   9       40.14       36.97      4.40 o 
   3   3   9      136.77      146.37      5.97 o 
   4   3   9      148.02      142.07      6.44 o 
   5   3   9        5.65       11.64      4.23 o 
   6   3   9       82.01       84.33      5.43 o 
   7   3   9      487.76      472.34      9.35 o 
   8   3   9      552.86      570.36     11.32 o 
   9   3   9      259.05      259.39      7.76 o 
  10   3   9      268.14      251.53      8.24 o 
  11   3   9     1415.33     1394.41     17.07 o 
  12   3   9       12.74       14.80      5.13 o 
  13   3   9      102.07       87.07      6.46 o 
  14   3   9      215.70      219.14      8.60 o 
  15   3   9        0.29       -5.24      5.24 o 
  16   3   9       57.52       65.45      6.75 o 
  17   3   9       71.33       77.28      7.23 o 
  18   3   9       10.32       10.77      6.20 o 
  19   3   9        9.31        3.17      6.06 o 
  20   3   9        0.26        3.18      6.13 o 
  21   3   9       26.99       19.02      6.79 o 
  22   3   9        0.47       -3.71      6.47 o 
  23   3   9        0.07        1.17      6.90 o 
  24   3   9       32.83       21.88      7.67 o 
  25   3   9        0.18       -8.85      8.85 o 
   0   4   9      349.39      330.41     20.05 o 
   1   4   9      491.43      456.44     10.01 o 
   2   4   9        6.40       11.20      4.51 o 
   3   4   9       20.28       20.62      4.64 o 
   4   4   9        8.01        8.75      4.53 o 
   5   4   9      859.93      846.80     12.32 o 
   6   4   9      376.15      371.82     10.62 o 
   7   4   9     2202.04     2145.78     20.76 o 
   8   4   9      384.50      406.88     10.04 o 
   9   4   9     2881.42     2947.80     27.74 o 
  10   4   9      219.65      223.73      8.53 o 
  11   4   9       31.87       38.18      6.07 o 
  12   4   9        0.00        4.32      5.09 o 
  13   4   9       18.22       17.10      5.51 o 
  14   4   9        3.91        0.07      5.68 o 
  15   4   9       14.15       15.78      6.01 o 
  16   4   9        2.44        0.42      5.89 o 
  17   4   9        0.06       -3.49      5.58 o 
  18   4   9        1.70       -5.38      6.80 o 
  19   4   9        0.45        2.22      6.09 o 
  20   4   9       23.50       18.63      6.69 o 
  21   4   9        1.09       -1.52      6.74 o 
  22   4   9        2.85       -2.87      6.73 o 
  23   4   9       58.99       58.72      8.15 o 
  24   4   9        2.27        7.36      7.57 o 
   1   5   9       66.62       73.06      5.43 o 
   2   5   9        0.36       -4.17      4.17 o 
   3   5   9      530.00      500.38      9.93 o 
   4   5   9       18.98       16.59      4.80 o 
   5   5   9     1583.52     1575.59     16.71 o 
   6   5   9        0.53       -4.64      4.64 o 
   7   5   9      171.67      191.99      7.62 o 
   8   5   9        9.91        8.26      5.01 o 
   9   5   9        0.64       -4.84      4.84 o 
  10   5   9      163.63      140.18      7.43 o 
  11   5   9      135.31      112.00      7.11 o 
  12   5   9       46.35       54.26      6.61 o 
  13   5   9       36.17       33.37      6.42 o 
  14   5   9        0.68       -1.08      5.95 o 
  15   5   9       34.46       20.68      6.57 o 
  16   5   9       19.88       10.85      6.63 o 
  17   5   9      132.14      145.59      8.28 o 
  18   5   9        1.70       -5.91      5.91 o 
  19   5   9       43.35       35.55      6.85 o 
  20   5   9        1.41       10.75      6.68 o 
  21   5   9        3.28        5.16      6.62 o 
  22   5   9       34.09       26.81      7.72 o 
  23   5   9      125.38      164.61     10.54 o 
  24   5   9        0.00       -7.67      7.67 o 
   0   6   9      450.75      439.29     14.07 o 
   1   6   9      200.69      184.00      7.08 o 
   2   6   9      273.53      275.81      8.08 o 
   3   6   9      203.87      206.01      7.68 o 
   4   6   9       12.39       11.57      4.65 o 
   5   6   9      239.83      250.50      8.06 o 
   6   6   9      625.29      628.55     12.67 o 
   7   6   9      148.78      154.77      8.47 o 
   8   6   9      281.06      264.29      8.62 o 
   9   6   9      254.74      258.22      8.70 o 
  10   6   9      131.63      144.72      8.54 o 
  11   6   9        6.73       10.29      5.79 o 
  12   6   9        3.50       -5.42      5.42 o 
  13   6   9       37.00       32.24      6.66 o 
  14   6   9       81.12       84.43      7.38 o 
  15   6   9        4.74        3.47      5.88 o 
  16   6   9        4.56        5.94      6.06 o 
  17   6   9        3.25       -6.35      6.35 o 
  18   6   9        0.78        4.23      6.68 o 
  19   6   9        4.70        1.81      7.07 o 
  20   6   9        8.57       12.06      7.71 o 
  21   6   9        1.65       -7.03      7.03 o 
  22   6   9       26.64       26.69      7.89 o 
  23   6   9        7.31       -1.22      7.77 o 
   1   7   9      628.73      579.81     10.77 o 
   2   7   9      405.09      410.81      9.25 o 
   3   7   9     1268.87     1268.01     14.78 o 
   4   7   9       36.63       45.32      5.51 o 
   5   7   9      360.51      341.59      9.18 o 
   6   7   9        0.09       -4.73      4.73 o 
   7   7   9     1185.91     1208.11     15.89 o 
   8   7   9        9.30        9.29      5.22 o 
   9   7   9       10.32        3.82      5.21 o 
  10   7   9      404.02      415.46     10.93 o 
  11   7   9        0.91        4.58      5.46 o 
  12   7   9      155.64      160.44      8.92 o 
  13   7   9       36.99       32.17      6.69 o 
  14   7   9        9.24        4.57      6.44 o 
  15   7   9        3.49       -3.84      6.35 o 
  16   7   9        1.17        3.39      6.72 o 
  17   7   9        3.42       -4.96      6.89 o 
  18   7   9        1.41        0.04      7.12 o 
  19   7   9        0.55        3.30      7.31 o 
  20   7   9        0.00       -3.36      7.36 o 
  21   7   9        9.65       -4.67      7.51 o 
  22   7   9       21.12        7.63      8.07 o 
   0   8   9      529.82      557.23     18.56 o 
   1   8   9      107.53      126.26      7.42 o 
   2   8   9      127.28      111.41      6.76 o 
   3   8   9       26.90       20.78      5.23 o 
   4   8   9       37.91       30.21      5.89 o 
   5   8   9      236.42      249.24      9.64 o 
   6   8   9       84.36       71.44      6.93 o 
   7   8   9      450.60      433.93     12.32 o 
   8   8   9       96.30       90.79      7.30 o 
   9   8   9        0.75        0.58      5.59 o 
  10   8   9      123.25      136.47      8.46 o 
  11   8   9        0.34        2.84      5.86 o 
  12   8   9        0.07        5.69      5.75 o 
  13   8   9       21.99       22.17      6.55 o 
  14   8   9      129.87      125.58     10.27 o 
  15   8   9       38.19       44.29      7.24 o 
  16   8   9        7.94        9.94      6.77 o 
  17   8   9        2.66       -4.14      7.50 o 
  18   8   9        2.30        1.82      8.45 o 
  19   8   9       15.91       19.39      9.03 o 
  20   8   9        0.12       -8.46      8.46 o 
  21   8   9        0.07       -8.50      8.50 o 
  22   8   9        0.20        7.18     36.91 o 
   1   9   9        0.00        0.96      6.43 o 
   2   9   9        0.72       -5.77      5.77 o 
   3   9   9      107.38      116.47      8.30 o 
   4   9   9        1.08       -6.44      7.01 o 
   5   9   9      943.60      954.41     18.73 o 
   6   9   9       65.06       59.48      7.45 o 
   7   9   9      649.57      685.71     15.70 o 
   8   9   9       56.53       62.36      8.01 o 
   9   9   9       28.50       17.04      7.28 o 
  10   9   9       43.42       38.38      7.54 o 
  11   9   9      110.69       88.79      9.08 o 
  12   9   9       38.04       40.19      7.83 o 
  13   9   9       35.95       48.78      8.38 o 
  14   9   9        8.57        8.22      7.95 o 
  15   9   9        1.80       -7.97      7.97 o 
  16   9   9       36.83       43.92      9.59 o 
  17   9   9       77.60      104.08     11.59 o 
  18   9   9        2.19       -8.45      8.45 o 
  19   9   9       37.27       32.06      9.85 o 
  20   9   9       10.93       -0.24      9.45 o 
   0  10   9      166.40      190.72     13.90 o 
   1  10   9      134.94      143.04     11.48 o 
   2  10   9        8.79        7.37      6.46 o 
   3  10   9        0.01       -2.65      6.14 o 
   4  10   9      105.28       85.39      8.01 o 
   5  10   9        1.17       -5.93      5.93 o 
   6  10   9       18.61       15.93      6.52 o 
   7  10   9      480.68      478.84     14.65 o 
   8  10   9       55.02       66.57      8.31 o 
   9  10   9     1096.22     1162.24     21.77 o 
  10  10   9        0.85       12.41      7.39 o 
  11  10   9       21.08       19.93      7.53 o 
  12  10   9       70.39       96.82      9.63 o 
  13  10   9       94.54       91.31      9.71 o 
  14  10   9       26.52       48.68      9.42 o 
  15  10   9       53.50       55.08     10.25 o 
  16  10   9       57.42       54.44     10.38 o 
  17  10   9        5.02       -6.55      8.88 o 
  18  10   9        6.81       12.84      9.35 o 
  19  10   9        2.27        4.81      9.38 o 
   1  11   9      114.89      112.44      9.93 o 
   2  11   9        1.42        5.52      7.35 o 
   3  11   9        8.68        5.32      7.31 o 
   4  11   9        9.29        5.91      7.36 o 
   5  11   9       25.86       12.04      7.42 o 
   6  11   9       10.41       14.45      7.60 o 
   7  11   9      171.45      177.56     11.70 o 
   8  11   9       56.33       63.35      9.20 o 
   9  11   9       31.12       37.69      9.07 o 
  10  11   9       11.95       12.29      8.43 o 
  11  11   9       40.98       28.06      9.04 o 
  12  11   9       34.34       57.11     11.25 o 
  13  11   9      132.62      145.68     13.58 o 
  14  11   9       12.56       24.66     10.23 o 
  15  11   9        6.98        7.27      9.70 o 
  16  11   9        0.83        0.01      9.76 o 
  17  11   9        0.09        8.29      9.44 o 
  18  11   9       21.75       24.28     10.27 o 
   0  12   9        3.83       -0.22      9.10 o 
   1  12   9        7.34       16.72      7.42 o 
   2  12   9       29.35       29.98      8.41 o 
   3  12   9        8.47       16.54      8.03 o 
   4  12   9       37.63       33.02      8.51 o 
   5  12   9       83.30       79.80     10.41 o 
   6  12   9       45.21       67.24      9.38 o 
   7  12   9       42.53       33.57      8.52 o 
   8  12   9       60.70       71.99      9.73 o 
   9  12   9      261.36      269.28     14.98 o 
  10  12   9      182.39      213.58     13.71 o 
  11  12   9        0.04       -2.64      8.79 o 
  12  12   9        0.42        5.13      9.08 o 
  13  12   9       18.51       29.64     10.67 o 
  14  12   9        0.01       -4.61      9.63 o 
  15  12   9        5.41        4.20     13.40 o 
  16  12   9       63.78       78.30     13.83 o 
   1  13   9        7.10        0.53      7.34 o 
   2  13   9        9.79        3.90      7.51 o 
   3  13   9       65.32       88.63     10.52 o 
   4  13   9       27.87       34.81      9.11 o 
   5  13   9       32.12       23.06     10.43 o 
   6  13   9       45.89       48.26      9.85 o 
   7  13   9        0.19       -0.32      8.81 o 
   8  13   9       46.50       41.07      9.67 o 
   9  13   9       28.33       29.24     10.26 o 
  10  13   9        0.03       -5.99     10.02 o 
  11  13   9      162.88      183.91     14.18 o 
  12  13   9        2.76       -1.97      9.69 o 
  13  13   9       46.16       66.35     11.96 o 
  14  13   9        0.02       11.06     10.23 o 
   0  14   9        0.87        8.31     13.75 o 
   1  14   9        5.47       16.76      9.83 o 
   2  14   9       14.35       17.52     10.23 o 
   3  14   9        1.41       14.94      9.98 o 
   4  14   9        0.32       19.48     10.74 o 
   5  14   9       23.10       33.41     11.47 o 
   6  14   9        6.85       -1.05     10.67 o 
   7  14   9       56.98       63.02     13.27 o 
   8  14   9        0.22        4.99     11.21 o 
   9  14   9      111.34       94.05     14.41 o 
  10  14   9        1.74       12.97     10.92 o 
  11  14   9        9.88       22.80     11.30 o 
   1  15   9       17.63       28.67     10.41 o 
   2  15   9        0.95       12.09      9.72 o 
   3  15   9       19.30       31.73     11.00 o 
   4  15   9        0.08       15.63     10.49 o 
   5  15   9       26.64       13.24     11.72 o 
   6  15   9       31.54       51.46     13.36 o 
   7  15   9      119.77      125.18     15.78 o 
   8  15   9       19.68       29.46     17.41 o 
   0   0  10      219.14      237.36     12.88 o 
   1   0  10      601.80      636.49     13.35 o 
   2   0  10      100.95      108.62      7.27 o 
   3   0  10      126.24      148.91      8.32 o 
   4   0  10      165.51      161.75     10.31 o 
   5   0  10       17.29       31.57      6.47 o 
   6   0  10       83.95       90.15      7.71 o 
   7   0  10     1728.59     1768.11     24.48 o 
   8   0  10        8.76       17.52      6.51 o 
   9   0  10     1522.00     1598.94     23.58 o 
  10   0  10      632.03      670.93     15.71 o 
  11   0  10       36.19       34.94      7.10 o 
  12   0  10       11.96        1.71      6.70 o 
  13   0  10      284.64      312.78     12.13 o 
  14   0  10       22.17       31.05      7.56 o 
  15   0  10        1.01       18.18      7.58 o 
  16   0  10        4.33        9.37      7.43 o 
  17   0  10      759.32      885.19     20.05 o 
  18   0  10      158.65      188.22     12.48 o 
  19   0  10        2.18       -7.55      7.55 o 
  20   0  10       38.18       36.53     10.40 o 
  21   0  10       26.88       10.20     13.66 o 
  22   0  10        1.61        2.32     13.86 o 
  23   0  10        8.44       -8.22     12.27 o 
  24   0  10        0.01      -12.55     12.55 o 
   1   1  10       18.21       12.19      4.24 o 
   2   1  10        6.13        2.70      4.32 o 
   3   1  10      220.16      239.81      6.92 o 
   4   1  10       37.78       25.88      4.67 o 
   5   1  10       25.72       22.29      4.80 o 
   6   1  10      171.23      181.39      6.69 o 
   7   1  10     1040.20     1031.26     13.17 o 
   8   1  10        5.67        4.72      4.58 o 
   9   1  10     1104.32     1117.83     13.82 o 
  10   1  10       55.11       63.29      4.83 o 
  11   1  10       11.78       18.19      5.03 o 
  12   1  10      160.86      155.33      6.91 o 
  13   1  10      424.11      442.72      9.93 o 
  14   1  10      349.85      379.31     10.37 o 
  15   1  10       15.46       12.09      7.07 o 
  16   1  10        6.81        3.88      7.83 o 
  17   1  10       10.97        9.95      6.57 o 
  18   1  10       61.00       71.71      7.96 o 
  19   1  10       48.00       56.20      7.96 o 
  20   1  10       76.57       84.24      8.93 o 
  21   1  10        8.92       10.07      7.64 o 
  22   1  10       21.11        9.02      7.60 o 
  23   1  10       27.46       45.20      8.45 o 
  24   1  10        0.00       -2.82      8.17 o 
   0   2  10      116.44      123.27      8.02 o 
   1   2  10      103.91       76.70      5.29 o 
   2   2  10       48.16       54.66      5.08 o 
   3   2  10        0.27        3.57      4.32 o 
   4   2  10       78.03       90.75      5.56 o 
   5   2  10        2.90        1.91      4.48 o 
   6   2  10      124.66      129.26      6.36 o 
   7   2  10       69.25       64.53      5.61 o 
   8   2  10      163.25      171.10      6.90 o 
   9   2  10        0.65        2.77      4.72 o 
  10   2  10        2.45        0.53      4.75 o 
  11   2  10       26.87       17.56      5.50 o 
  12   2  10      333.24      314.42     10.15 o 
  13   2  10        6.93        5.57      5.35 o 
  14   2  10        3.93        5.21      5.43 o 
  15   2  10      156.48      165.97      7.87 o 
  16   2  10       33.19       18.91      5.99 o 
  17   2  10       40.45       59.26      6.81 o 
  18   2  10        0.12        0.23      5.91 o 
  19   2  10       24.49       11.59      6.91 o 
  20   2  10        1.44        0.70      7.15 o 
  21   2  10        0.00       -7.30      7.30 o 
  22   2  10        0.62       -1.37      7.57 o 
  23   2  10       54.14       35.33      8.65 o 
  24   2  10       40.38       46.01      8.57 o 
   1   3  10      128.45      107.13      6.09 o 
   2   3  10      261.46      240.45      7.67 o 
   3   3  10       19.80       19.28      4.85 o 
   4   3  10      168.00      172.10      6.94 o 
   5   3  10       78.60       72.50      5.66 o 
   6   3  10       66.52       71.05      5.94 o 
   7   3  10      272.10      270.78      8.53 o 
   8   3  10       22.74       15.68      5.31 o 
   9   3  10       44.31       34.09      5.59 o 
  10   3  10       86.06       87.74      6.54 o 
  11   3  10      414.38      429.89     12.36 o 
  12   3  10       15.46       22.40      5.90 o 
  13   3  10       11.32        4.24      5.88 o 
  14   3  10       37.24       41.73      6.46 o 
  15   3  10      200.07      233.40      9.51 o 
  16   3  10       21.78       26.91      6.49 o 
  17   3  10        9.66       18.37      6.61 o 
  18   3  10        6.39        4.77      6.29 o 
  19   3  10       81.67       85.48      8.28 o 
  20   3  10       12.23        8.62      6.91 o 
  21   3  10        0.04       -1.67      6.85 o 
  22   3  10        2.93       -7.35      7.35 o 
  23   3  10       46.86       44.81      8.67 o 
   0   4  10      398.68      390.84     19.71 o 
   1   4  10       34.13       37.70      5.38 o 
   2   4  10       11.11       12.43      4.93 o 
   3   4  10      181.08      183.11      7.97 o 
   4   4  10        0.63        5.58      5.19 o 
   5   4  10      295.06      280.04      9.33 o 
   6   4  10       50.26       36.94      5.91 o 
   7   4  10     1237.53     1199.17     16.41 o 
   8   4  10      112.48      102.56      6.89 o 
   9   4  10       10.67        2.38      5.37 o 
  10   4  10       97.43       84.84      7.07 o 
  11   4  10        5.39        7.24      5.71 o 
  12   4  10      311.63      311.34     10.24 o 
  13   4  10      275.33      273.47      9.58 o 
  14   4  10       10.79       11.27      5.83 o 
  15   4  10       71.49       88.79      7.58 o 
  16   4  10        0.58       -5.84      5.84 o 
  17   4  10        2.74       -6.01      6.01 o 
  18   4  10       25.93       28.37      6.85 o 
  19   4  10        2.21       -6.52      6.52 o 
  20   4  10        0.46       -6.59      6.59 o 
  21   4  10       28.76       24.18      7.59 o 
  22   4  10        9.43       -0.68      6.97 o 
  23   4  10       40.77       33.68      8.17 o 
   1   5  10      466.12      425.64     12.54 o 
   2   5  10      279.13      277.79     12.62 o 
   3   5  10      622.37      581.23     11.52 o 
   4   5  10      679.29      682.95     12.43 o 
   5   5  10       33.02       33.90      5.43 o 
   6   5  10      106.90       98.01      6.41 o 
   7   5  10       77.70       79.04      6.41 o 
   8   5  10        7.79        8.53      5.38 o 
   9   5  10       24.91       27.85      5.98 o 
  10   5  10       60.27       52.23      6.64 o 
  11   5  10      180.31      165.44      8.46 o 
  12   5  10        8.08        9.82      5.95 o 
  13   5  10        2.78       -5.75      5.75 o 
  14   5  10        0.40       -0.76      6.12 o 
  15   5  10       15.57       11.12      6.64 o 
  16   5  10        0.90       -6.48      6.48 o 
  17   5  10        1.08       10.63      6.75 o 
  18   5  10        3.51       -6.64      6.64 o 
  19   5  10       17.32       14.62      6.98 o 
  20   5  10       43.82       34.55      7.67 o 
  21   5  10        0.01       -6.97      6.97 o 
  22   5  10        0.16       -7.00      7.15 o 
   0   6  10       51.53       36.73      7.76 o 
   1   6  10      580.38      576.70     11.24 o 
   2   6  10      304.21      285.38      8.77 o 
   3   6  10       18.07       13.68      4.89 o 
   4   6  10       34.42       38.18      5.58 o 
   5   6  10        8.27        4.75      4.89 o 
   6   6  10       35.44       32.78      5.51 o 
   7   6  10       30.88       24.68      7.30 o 
   8   6  10       13.34        5.49      5.23 o 
   9   6  10      851.90      883.46     19.34 o 
  10   6  10        0.57       -3.97      5.61 o 
  11   6  10       94.74      103.64      7.81 o 
  12   6  10        4.47       -3.51      5.93 o 
  13   6  10        0.52       -5.75      5.75 o 
  14   6  10        9.16       19.82      6.73 o 
  15   6  10      137.04      162.36      9.29 o 
  16   6  10        3.23        1.18      6.38 o 
  17   6  10        2.68        0.39      6.84 o 
  18   6  10       33.02       22.19      7.66 o 
  19   6  10       33.48       50.44      8.88 o 
  20   6  10        0.87       -5.42      7.84 o 
  21   6  10       23.26       11.98      8.06 o 
  22   6  10        0.32        1.44      7.75 o 
   1   7  10        2.25       -0.54      4.57 o 
   2   7  10        9.28        7.92      4.97 o 
   3   7  10        1.87       -0.77      4.91 o 
   4   7  10      114.87      115.59      6.72 o 
   5   7  10        2.32        9.09      5.00 o 
   6   7  10        1.06        8.41      5.32 o 
   7   7  10       14.89       15.04      5.59 o 
   8   7  10        0.57       -2.97      5.15 o 
   9   7  10       53.63       62.28      6.90 o 
  10   7  10       22.50       27.53      6.42 o 
  11   7  10       11.37       -1.46      6.62 o 
  12   7  10       15.91       17.91      6.24 o 
  13   7  10       13.69       10.80      6.79 o 
  14   7  10       18.66       23.04      8.06 o 
  15   7  10        0.00       -2.37      6.91 o 
  16   7  10        0.00       -6.96      6.96 o 
  17   7  10        3.50        0.71      7.58 o 
  18   7  10        0.10       -7.49      7.49 o 
  19   7  10        2.93       -7.62      7.62 o 
  20   7  10        0.75       -5.10      7.77 o 
  21   7  10       10.38       11.91      8.30 o 
   0   8  10       49.25       56.82      9.24 o 
   1   8  10      811.20      835.09     16.46 o 
   2   8  10        2.25       -2.16      5.38 o 
   3   8  10       93.31       86.25      7.77 o 
   4   8  10      187.49      197.87      8.74 o 
   5   8  10        7.52       17.89      5.77 o 
   6   8  10      377.71      402.19     12.25 o 
   7   8  10        0.11       -3.01      5.88 o 
   8   8  10      127.49      101.64      8.32 o 
   9   8  10      276.82      274.13     10.59 o 
  10   8  10       47.67       37.77      6.94 o 
  11   8  10       26.31       26.76      6.93 o 
  12   8  10        5.24        8.84      6.66 o 
  13   8  10       48.36       41.48      7.59 o 
  14   8  10        1.94       -6.65      6.65 o 
  15   8  10       24.94       34.36      7.96 o 
  16   8  10       28.87       35.46      8.46 o 
  17   8  10        0.30       -4.90      7.46 o 
  18   8  10       12.89       25.28      8.88 o 
  19   8  10        0.36       -8.33      8.33 o 
  20   8  10        1.18       -8.93      8.93 o 
   1   9  10        9.32        4.75      5.47 o 
   2   9  10       54.89       52.60      6.97 o 
   3   9  10       26.05       26.84      6.32 o 
   4   9  10        1.64        6.11      6.02 o 
   5   9  10        9.41        1.27      5.67 o 
   6   9  10       42.23       45.84      6.12 o 
   7   9  10       14.77       12.84      5.68 o 
   8   9  10       24.52       22.19      6.51 o 
   9   9  10       55.66       59.55      8.37 o 
  10   9  10        2.73       -0.90      6.72 o 
  11   9  10       55.28       46.94      8.47 o 
  12   9  10        7.82        4.88      7.81 o 
  13   9  10        0.68       -2.32      9.02 o 
  14   9  10        2.51       -3.09      8.40 o 
  15   9  10        0.00       -6.66      8.60 o 
  16   9  10        3.95       -5.41      8.50 o 
  17   9  10        0.73        2.22      9.15 o 
  18   9  10       15.95       18.90     10.32 o 
  19   9  10       11.02        6.12     10.11 o 
   0  10  10       27.84       24.77      9.11 o 
   1  10  10       13.13        4.66      6.08 o 
   2  10  10       39.91       25.32      7.19 o 
   3  10  10       33.00       37.11      8.11 o 
   4  10  10        0.02       -0.36      6.53 o 
   5  10  10       35.72       34.84      7.54 o 
   6  10  10       29.26       40.02      7.88 o 
   7  10  10      115.59      106.29      9.06 o 
   8  10  10       10.55       16.64      7.26 o 
   9  10  10      108.97      119.43      9.90 o 
  10  10  10       21.03       21.73      7.72 o 
  11  10  10      103.95      113.92     10.46 o 
  12  10  10       68.29       91.18     10.19 o 
  13  10  10       40.52       45.94      9.54 o 
  14  10  10       14.64       25.44      9.46 o 
  15  10  10       29.53       47.84     10.17 o 
  16  10  10        0.06        2.98      9.23 o 
  17  10  10       21.97       18.87     10.34 o 
  18  10  10        0.11        4.18      9.42 o 
   1  11  10       10.48       12.96      7.20 o 
   2  11  10       12.70       16.74      8.34 o 
   3  11  10        0.18       12.71      7.90 o 
   4  11  10       13.93       16.61      7.79 o 
   5  11  10       58.54       75.67      8.78 o 
   6  11  10        0.17       10.14      7.80 o 
   7  11  10       73.65       73.88      9.10 o 
   8  11  10        4.66        5.40      7.53 o 
   9  11  10        6.29        3.66      7.56 o 
  10  11  10        2.25       -3.53      7.37 o 
  11  11  10       34.82       37.39      8.55 o 
  12  11  10        5.52        0.57      8.42 o 
  13  11  10        4.46       -2.55      9.98 o 
  14  11  10       15.99       19.88      9.56 o 
  15  11  10       85.68      107.29     12.01 o 
  16  11  10        6.62       22.83      9.95 o 
   0  12  10        2.47       -7.09      9.75 o 
   1  12  10        0.83       -0.72      7.30 o 
   2  12  10        0.39        3.55      7.57 o 
   3  12  10       10.30       22.39      8.72 o 
   4  12  10        0.02        1.19      8.22 o 
   5  12  10       27.20       30.25      9.17 o 
   6  12  10       10.39       16.68      9.04 o 
   7  12  10        7.57        5.59      8.99 o 
   8  12  10        4.36       16.62      9.95 o 
   9  12  10        0.06       -3.31      8.74 o 
  10  12  10        9.83       -4.93      8.92 o 
  11  12  10        0.67        1.18      9.27 o 
  12  12  10        0.04       -6.47      9.05 o 
  13  12  10        0.35       -7.67     10.36 o 
  14  12  10        1.91       -3.35     10.25 o 
   1  13  10        8.76        6.34      9.12 o 
   2  13  10        5.94       11.57      8.41 o 
   3  13  10       32.62       49.26      9.96 o 
   4  13  10        5.83       25.20      9.69 o 
   5  13  10        1.60        3.02      9.18 o 
   6  13  10        8.45       13.19      9.83 o 
   7  13  10       57.84       62.17     11.27 o 
   8  13  10       17.06       34.59     14.36 o 
   9  13  10       14.73        4.15     10.23 o 
  10  13  10        6.03       13.65     10.36 o 
  11  13  10       17.80       11.39      9.99 o 
  12  13  10        8.63       -9.77      9.77 o 
   0  14  10        0.48       14.99     12.69 o 
   1  14  10       58.16       87.74     11.04 o 
   2  14  10        0.85        2.81      8.70 o 
   3  14  10        1.68       20.13      9.11 o 
   4  14  10       20.05       37.60      9.89 o 
   5  14  10        2.87       18.72     10.10 o 
   6  14  10        0.13        7.59      9.73 o 
   7  14  10       46.61       41.36     10.60 o 
   8  14  10       30.73       46.01     11.79 o 
   9  14  10       49.27       39.90     11.57 o 
   1  15  10       15.82       36.83     11.58 o 
   2  15  10        1.86       18.69     11.08 o 
   3  15  10       14.74       17.92     12.72 o 
   1   1  11      341.37      284.02      7.28 o 
   2   1  11      235.02      198.47      6.64 o 
   3   1  11      337.91      295.18      7.67 o 
   4   1  11      182.68      165.31      6.37 o 
   5   1  11        0.05       -0.83      4.99 o 
   6   1  11      263.32      265.87      8.07 o 
   7   1  11       97.67       87.34      6.07 o 
   8   1  11       28.37       29.58      5.68 o 
   9   1  11        0.12       -5.21      5.21 o 
  10   1  11        0.77        4.28      5.43 o 
  11   1  11      183.29      210.56      8.80 o 
  12   1  11       54.57       60.09      6.68 o 
  13   1  11       33.57       26.26      6.37 o 
  14   1  11        1.68        5.30      6.80 o 
  15   1  11        0.34       -3.66      5.98 o 
  16   1  11       70.91       81.96      7.88 o 
  17   1  11       58.84       73.68      8.07 o 
  18   1  11        9.27        2.43      7.56 o 
  19   1  11        0.96       -3.87      7.11 o 
  20   1  11       32.68       47.58      8.19 o 
  21   1  11        8.03       25.64      8.82 o 
  22   1  11        3.45        1.48     10.27 o 
   0   2  11       91.35       51.31      7.49 o 
   1   2  11       87.90       70.92      5.67 o 
   2   2  11        1.26        6.38      4.58 o 
   3   2  11       12.82       -3.99      4.41 o 
   4   2  11      218.54      224.69      7.76 o 
   5   2  11        0.18       -2.83      4.65 o 
   6   2  11      213.83      190.47      7.53 o 
   7   2  11        0.22        4.27      4.86 o 
   8   2  11      117.41      129.46      7.01 o 
   9   2  11       76.11       75.95      6.34 o 
  10   2  11        4.85       -0.06      5.22 o 
  11   2  11      194.21      175.69      7.95 o 
  12   2  11       69.21       56.94      6.52 o 
  13   2  11       99.20      105.52      7.23 o 
  14   2  11       34.67       28.49      6.26 o 
  15   2  11       55.01       73.19      7.38 o 
  16   2  11        0.63       -0.68      6.46 o 
  17   2  11       28.62       35.34      7.74 o 
  18   2  11       34.94       32.35      7.95 o 
  19   2  11       18.60       26.97      8.14 o 
  20   2  11        0.42       -7.51      7.51 o 
  21   2  11        2.49       -3.18      9.48 o 
  22   2  11        0.77       -7.81      7.81 o 
   1   3  11        3.18       10.28      4.99 o 
   2   3  11       49.87       35.81      5.10 o 
   3   3  11      238.23      226.25      7.71 o 
   4   3  11        2.01        4.13      4.78 o 
   5   3  11      201.42      207.15      8.10 o 
   6   3  11        5.22        6.30      5.26 o 
   7   3  11       88.45       74.30      6.47 o 
   8   3  11        0.26       -2.19      5.20 o 
   9   3  11      114.86      103.45      6.93 o 
  10   3  11        4.31        9.77      6.79 o 
  11   3  11        1.22        6.28      5.71 o 
  12   3  11       57.59       75.05      7.05 o 
  13   3  11       52.94       49.68      6.71 o 
  14   3  11        1.23       -5.98      5.98 o 
  15   3  11        1.20        8.44      6.29 o 
  16   3  11        0.00       -1.63      6.26 o 
  17   3  11        5.78        5.18      6.74 o 
  18   3  11       26.76       27.32      7.64 o 
  19   3  11       50.16       38.02      8.74 o 
  20   3  11       16.86       16.88      8.72 o 
  21   3  11      131.44      160.96     11.17 o 
  22   3  11        5.19       11.77      8.73 o 
   0   4  11      108.05       79.75      9.17 o 
   1   4  11      280.56      256.19      9.40 o 
   2   4  11        0.02       -5.21      5.21 o 
   3   4  11       18.69       17.84      5.52 o 
   4   4  11        4.61        3.43      5.15 o 
   5   4  11       15.74       10.04      5.54 o 
   6   4  11       63.45       69.42      6.95 o 
   7   4  11        8.36        5.06      5.69 o 
   8   4  11       46.48       39.23      6.32 o 
   9   4  11      156.56      158.90      8.61 o 
  10   4  11       43.28       44.27      6.73 o 
  11   4  11        1.22       -4.37      5.82 o 
  12   4  11       14.59        6.75      6.31 o 
  13   4  11        1.86        0.76      6.01 o 
  14   4  11       29.51       30.75      6.52 o 
  15   4  11       13.18       13.88      6.56 o 
  16   4  11        0.75        2.65      6.48 o 
  17   4  11      102.23      103.78      8.55 o 
  18   4  11       88.89      112.33      9.28 o 
  19   4  11       10.35       12.62      7.35 o 
  20   4  11        2.19       12.39      7.49 o 
  21   4  11       11.73       27.07      7.90 o 
  22   4  11       10.27        8.34      8.69 o 
   1   5  11       23.52       22.77      6.36 o 
   2   5  11        8.14        3.75      5.93 o 
   3   5  11       12.54       19.92      6.29 o 
   4   5  11       12.76       10.42      5.79 o 
   5   5  11       11.45        8.20      5.63 o 
   6   5  11      116.46      119.25      7.70 o 
   7   5  11        0.01       -0.20      5.76 o 
   8   5  11       34.60       29.56      6.51 o 
   9   5  11        0.77        1.60      5.79 o 
  10   5  11       82.46       81.12      7.69 o 
  11   5  11      101.99      123.64      8.43 o 
  12   5  11       15.29       19.60      6.69 o 
  13   5  11       18.03       19.88      6.79 o 
  14   5  11        1.36       -6.55      6.55 o 
  15   5  11       64.08       56.92     10.30 o 
  16   5  11       46.54       34.74      8.15 o 
  17   5  11        4.90       -7.61      8.81 o 
  18   5  11       17.73        5.38      7.80 o 
  19   5  11        3.31       -7.02      7.02 o 
  20   5  11        1.84        1.21      7.44 o 
  21   5  11        1.68       12.77      7.82 o 
   0   6  11       26.22       15.17      9.24 o 
   1   6  11       21.83       19.01      6.47 o 
   2   6  11        4.00        1.99      5.86 o 
   3   6  11      117.60      103.56      7.83 o 
   4   6  11       11.46       11.13      6.31 o 
   5   6  11      184.48      163.06      8.71 o 
   6   6  11       58.36       56.55      7.41 o 
   7   6  11       48.69       43.57      7.16 o 
   8   6  11      198.03      172.51      9.27 o 
   9   6  11       15.95        9.83      6.50 o 
  10   6  11      110.38      114.18      8.30 o 
  11   6  11        0.03        8.09      6.42 o 
  12   6  11       11.01       12.25      6.83 o 
  13   6  11        0.50        1.18      6.77 o 
  14   6  11       47.55       57.52      8.25 o 
  15   6  11       43.35       41.56      8.43 o 
  16   6  11        4.06       -0.19      7.29 o 
  17   6  11       46.75       50.39      8.47 o 
  18   6  11       22.52       26.71      8.41 o 
  19   6  11        7.37       13.21      8.78 o 
  20   6  11        4.92       -8.23      8.23 o 
   1   7  11        0.10       -1.68      5.68 o 
   2   7  11       96.69       95.05      7.97 o 
   3   7  11       14.84        4.84      6.37 o 
   4   7  11        0.42       -2.31      6.08 o 
   5   7  11       14.15        8.74      6.33 o 
   6   7  11       37.37       34.17      6.53 o 
   7   7  11        9.03       10.79      6.25 o 
   8   7  11        6.38        6.14      6.40 o 
   9   7  11       70.15       57.40      7.47 o 
  10   7  11       72.55       72.66      8.22 o 
  11   7  11       89.36       94.30      8.66 o 
  12   7  11      157.83      155.91     10.52 o 
  13   7  11       76.95       80.02      9.50 o 
  14   7  11       45.15       31.82      8.71 o 
  15   7  11       74.78       81.76      9.80 o 
  16   7  11       59.82       60.53      9.36 o 
  17   7  11       11.66       11.28      8.44 o 
  18   7  11       15.23       12.18      8.62 o 
  19   7  11       60.68       61.29     11.18 o 
  20   7  11       61.54       74.48     11.61 o 
   0   8  11        3.30       -5.34      9.44 o 
   1   8  11       33.50       45.56      7.72 o 
   2   8  11        7.15        7.91      6.93 o 
   3   8  11       11.33        9.71      6.92 o 
   4   8  11        0.07        4.50      6.85 o 
   5   8  11       23.93       21.34      7.99 o 
   6   8  11       17.56        4.94      7.05 o 
   7   8  11       52.04       71.02      8.65 o 
   8   8  11       46.44       61.03      9.01 o 
   9   8  11        3.52        4.47      7.66 o 
  10   8  11       24.53       30.03      8.67 o 
  11   8  11        4.50        7.07      7.53 o 
  12   8  11       46.51       55.52      8.77 o 
  13   8  11        1.36       -4.70      7.66 o 
  14   8  11       40.01       30.45      8.70 o 
  15   8  11        0.03       16.78      8.44 o 
  16   8  11        2.54       -5.48      8.05 o 
  17   8  11        7.16       -5.19      8.36 o 
  18   8  11        0.24       -8.98      8.98 o 
  19   8  11        1.88      -12.07     12.07 o 
   1   9  11        1.61        3.95      6.35 o 
   2   9  11        2.05       -5.13      6.46 o 
   3   9  11       16.51       16.66      7.32 o 
   4   9  11       26.13       26.17      7.49 o 
   5   9  11       41.52       30.45      7.55 o 
   6   9  11        9.67       15.69      7.31 o 
   7   9  11        0.00       -6.09      6.09 o 
   8   9  11        0.33        1.12      6.09 o 
   9   9  11        0.01       -1.76      6.61 o 
  10   9  11       13.99        3.66      7.42 o 
  11   9  11        6.19        5.36      8.55 o 
  12   9  11        2.03       -6.07      8.68 o 
  13   9  11        9.51       19.55      9.70 o 
  14   9  11       16.41       11.77     10.48 o 
  15   9  11       30.20       46.50     10.64 o 
  16   9  11       42.52       49.09     11.05 o 
  17   9  11        6.37       -8.63     10.73 o 
   0  10  11       45.70       42.94     10.55 o 
   1  10  11       26.91       27.68      7.39 o 
   2  10  11        8.93       13.29      6.72 o 
   3  10  11        3.98       -6.94      6.94 o 
   4  10  11        5.12        3.60      7.39 o 
   5  10  11       44.89       52.56      9.29 o 
   6  10  11        6.86        4.29      8.13 o 
   7  10  11        9.75       17.18      8.45 o 
   8  10  11        0.20        1.75      8.05 o 
   9  10  11       43.32       34.51      9.08 o 
  10  10  11        0.01       -0.49      8.29 o 
  11  10  11       72.52       83.57     10.77 o 
  12  10  11        0.49        0.27      8.56 o 
  13  10  11       13.85        6.70     10.34 o 
  14  10  11        6.75       11.15      9.58 o 
  15  10  11        2.47       -2.67      9.66 o 
  16  10  11        3.25       -5.70      9.24 o 
   1  11  11        1.83       -5.82      6.75 o 
   2  11  11       73.33       76.40      8.74 o 
   3  11  11        6.92        8.22      6.93 o 
   4  11  11      108.73      117.09      9.96 o 
   5  11  11       27.83       46.97      8.83 o 
   6  11  11       27.02       15.89      8.30 o 
   7  11  11        1.49        0.90      8.72 o 
   8  11  11        0.25        4.59      8.59 o 
   9  11  11       20.14       27.91      9.59 o 
  10  11  11       17.17       20.66     10.12 o 
  11  11  11        0.00       -7.82      8.76 o 
  12  11  11       24.66       22.11      9.69 o 
  13  11  11       24.94       23.79     10.08 o 
  14  11  11        0.59       -9.30      9.30 o 
   0  12  11        9.38       29.02     15.39 o 
   1  12  11       80.90       97.40     10.92 o 
   2  12  11        0.94        3.44      8.49 o 
   3  12  11        1.20        2.48      8.32 o 
   4  12  11        7.90        5.24      8.99 o 
   5  12  11        8.11       17.33      9.53 o 
   6  12  11       26.65       43.13     10.22 o 
   7  12  11        2.05       19.27     10.22 o 
   8  12  11       48.29       40.66     12.86 o 
   9  12  11       14.84       27.14     11.57 o 
  10  12  11        4.03        0.30     11.36 o 
  11  12  11      157.58      164.74     15.35 o 
  12  12  11        9.61       12.46      9.56 o 
   1  13  11       26.58       32.99      9.49 o 
   2  13  11       60.21       74.89     10.72 o 
   3  13  11       40.55       44.58     10.08 o 
   4  13  11       67.54       76.68     10.96 o 
   5  13  11        0.26        0.97      9.33 o 
   6  13  11       40.96       20.24     10.35 o 
   7  13  11        6.74       15.52     10.46 o 
   8  13  11       12.82        9.44     10.61 o 
   9  13  11        0.11       -1.91     10.74 o 
   0  14  11       15.91       26.91     13.63 o 
   1  14  11        6.78       26.22      9.55 o 
   2  14  11       21.54       40.93     10.03 o 
   3  14  11        1.45        1.74      8.86 o 
   4  14  11       11.78       28.75     11.46 o 
   0   0  12      116.01       67.78     13.50 o 
   1   0  12        0.02       -0.75      5.21 o 
   2   0  12       65.40       60.84      8.46 o 
   3   0  12       66.20       65.17      6.55 o 
   4   0  12      153.64      178.52     10.75 o 
   5   0  12      342.26      334.63     10.94 o 
   6   0  12      445.72      459.28     14.61 o 
   7   0  12       17.82        3.64      7.11 o 
   8   0  12      270.97      303.57     16.00 o 
   9   0  12       12.55       17.83     10.13 o 
  10   0  12      349.91      364.99     17.60 o 
  11   0  12        6.94        0.30     10.86 o 
  12   0  12       86.66       82.55     13.70 o 
  13   0  12        8.53       -5.93     14.29 o 
  14   0  12       15.18        9.28     11.29 o 
  15   0  12        8.09      -11.05     11.05 o 
  16   0  12      220.01      225.75     17.93 o 
  17   0  12       28.14       11.68     12.76 o 
  18   0  12      133.60      146.83     16.99 o 
  19   0  12       17.54       23.65     13.78 o 
  20   0  12       17.95       10.23     16.39 o 
  21   0  12        2.87       -9.02     15.21 o 
   1   1  12       13.20       12.81      5.46 o 
   2   1  12       44.60       38.52      5.81 o 
   3   1  12       12.24        2.12      5.16 o 
   4   1  12        0.91       -2.96      5.15 o 
   5   1  12      362.57      399.96     10.50 o 
   6   1  12      274.81      264.90      9.06 o 
   7   1  12        3.09       -5.34      5.34 o 
   8   1  12       25.56       34.33      6.00 o 
   9   1  12        4.89       10.63      5.77 o 
  10   1  12        4.74        3.87      5.69 o 
  11   1  12      139.11      119.62      7.70 o 
  12   1  12        5.15        8.87      6.14 o 
  13   1  12        5.58       -5.96      5.96 o 
  14   1  12        3.63       -1.06      6.16 o 
  15   1  12       19.90        7.77      6.77 o 
  16   1  12        1.80       -4.59      6.77 o 
  17   1  12        2.54        7.16      8.00 o 
  18   1  12       10.13       -2.61      8.73 o 
  19   1  12       11.06       -0.33      9.01 o 
  20   1  12       75.26       89.89     12.38 o 
  21   1  12       55.26       59.51     12.01 o 
   0   2  12      671.94      641.94     16.26 o 
   1   2  12       13.46        1.25      5.10 o 
   2   2  12      176.30      183.53      7.67 o 
   3   2  12      450.67      416.65     13.04 o 
   4   2  12      412.32      375.60      9.64 o 
   5   2  12       61.63       51.06      5.79 o 
   6   2  12       32.09       30.41      6.15 o 
   7   2  12       12.65        5.89      5.42 o 
   8   2  12       17.37       11.08      5.44 o 
   9   2  12       12.65       15.29      5.98 o 
  10   2  12      180.28      177.60      9.51 o 
  11   2  12       60.79       49.01      7.32 o 
  12   2  12       23.35       29.20      7.11 o 
  13   2  12        4.05        0.82      6.90 o 
  14   2  12        5.07       -6.82      6.94 o 
  15   2  12        5.11       -4.84      6.99 o 
  16   2  12        0.40       -0.11      7.15 o 
  17   2  12        0.06        4.30      7.49 o 
  18   2  12       10.04        2.42      7.71 o 
  19   2  12        5.81       -1.31      7.90 o 
  20   2  12        0.01        5.51      8.08 o 
  21   2  12        0.71       -8.66      8.66 o 
   1   3  12       95.62       84.30      6.71 o 
   2   3  12      184.84      159.13      8.17 o 
   3   3  12      162.56      157.11      8.28 o 
   4   3  12       98.69      105.34      7.24 o 
   5   3  12      219.47      222.49      8.75 o 
   6   3  12      203.52      207.12      8.65 o 
   7   3  12       48.41       48.69      6.43 o 
   8   3  12       14.30        7.11      5.68 o 
   9   3  12        1.82        4.26      5.58 o 
  10   3  12        0.50        1.35      5.57 o 
  11   3  12        1.71        4.29      5.78 o 
  12   3  12        0.06        0.35      5.92 o 
  13   3  12        0.55       -5.86      5.86 o 
  14   3  12       74.84       47.72      7.10 o 
  15   3  12       74.91       73.22      8.41 o 
  16   3  12      110.17      111.95     11.15 o 
  17   3  12        9.62       10.09      8.42 o 
  18   3  12        7.74       -0.19      8.62 o 
  19   3  12       17.19       20.59      8.98 o 
  20   3  12       28.09       29.58     11.52 o 
   0   4  12       18.03       34.17      9.55 o 
   1   4  12       27.75       30.73      6.64 o 
   2   4  12       25.94       28.66      6.50 o 
   3   4  12        1.92        6.18      5.86 o 
   4   4  12      128.78      148.97      8.76 o 
   5   4  12       18.90        7.71      6.25 o 
   6   4  12       17.09       11.29      6.17 o 
   7   4  12        0.46        0.11      5.70 o 
   8   4  12       76.35       80.63      7.66 o 
   9   4  12       41.92       39.54      6.82 o 
  10   4  12       44.18       30.96      7.09 o 
  11   4  12       11.30       16.29      6.62 o 
  12   4  12       23.97        3.19      7.13 o 
  13   4  12        5.51       -4.35      6.48 o 
  14   4  12       18.97       16.63      7.14 o 
  15   4  12        7.00        6.06      6.72 o 
  16   4  12       15.72       18.67      7.41 o 
  17   4  12       22.92       28.47      7.70 o 
  18   4  12        0.40       -2.81      7.63 o 
  19   4  12       40.61       32.15      9.45 o 
  20   4  12        9.50       -7.76      8.31 o 
   1   5  12        1.55       -6.08      6.08 o 
   2   5  12       65.79       43.99      7.32 o 
   3   5  12        0.15       -6.55      6.55 o 
   4   5  12      174.86      174.01      9.83 o 
   5   5  12      204.98      194.14      9.77 o 
   6   5  12      271.33      269.56     10.94 o 
   7   5  12       22.78       30.13      7.09 o 
   8   5  12       44.70       43.47      7.04 o 
   9   5  12       22.13       20.04      6.51 o 
  10   5  12        0.44       -0.50      6.15 o 
  11   5  12       92.00       85.04      8.09 o 
  12   5  12        0.55       -5.92      6.39 o 
  13   5  12       22.52       15.01      6.96 o 
  14   5  12       46.60       48.33      8.21 o 
  15   5  12        6.46        2.02      7.43 o 
  16   5  12        4.92        5.81      7.79 o 
  17   5  12        0.67       -7.91      7.91 o 
  18   5  12        2.96        1.03      7.58 o 
  19   5  12        9.83        3.00      7.74 o 
   0   6  12      214.33      195.02     14.06 o 
   1   6  12       40.36       44.67      7.59 o 
   2   6  12      143.54      146.91      8.90 o 
   3   6  12       13.20       -2.33      6.38 o 
   4   6  12       21.14        8.32      6.86 o 
   5   6  12        6.13        5.15      6.92 o 
   6   6  12        1.69        4.06      6.81 o 
   7   6  12        2.65        2.16      6.71 o 
   8   6  12       60.66       50.79      7.68 o 
   9   6  12        1.41       -6.60      6.60 o 
  10   6  12       35.42       36.73      7.47 o 
  11   6  12       51.36       34.35      7.54 o 
  12   6  12       55.99       62.50      8.35 o 
  13   6  12      101.11      104.68      9.36 o 
  14   6  12       33.56       35.88      8.23 o 
  15   6  12        0.57        4.44      7.59 o 
  16   6  12        1.48       -5.50      7.53 o 
  17   6  12       26.33       20.92      8.57 o 
  18   6  12       20.08        9.55      9.14 o 
  19   6  12        2.11       -8.25      8.39 o 
   1   7  12       14.21       16.71      6.52 o 
   2   7  12       31.03       28.45      6.92 o 
   3   7  12        2.16       -6.25      6.25 o 
   4   7  12      187.39      156.28      9.38 o 
   5   7  12       17.24        3.00      6.68 o 
   6   7  12        0.08        5.91      6.90 o 
   7   7  12        2.39       -3.12      6.70 o 
   8   7  12        2.97       17.59      7.10 o 
   9   7  12        0.01       -1.06      6.69 o 
  10   7  12        2.90        1.07      7.03 o 
  11   7  12        0.01       -7.23      7.23 o 
  12   7  12        0.05        4.68      8.26 o 
  13   7  12        0.15       -8.09      8.09 o 
  14   7  12        6.65        1.11      8.40 o 
  15   7  12        6.94       -8.32      8.32 o 
  16   7  12        7.57       -3.90      8.62 o 
  17   7  12        4.52       -8.86      8.86 o 
  18   7  12        0.09       -6.95      8.76 o 
   0   8  12      309.97      272.68     19.93 o 
   1   8  12        7.31        8.94      7.03 o 
   2   8  12       13.14        7.41      7.12 o 
   3   8  12        9.37        5.20      7.24 o 
   4   8  12        0.98       -3.39      7.00 o 
   5   8  12       12.46       13.68      7.54 o 
   6   8  12       12.11       10.51      7.41 o 
   7   8  12       12.55        6.65      8.49 o 
   8   8  12        4.58       12.60      8.68 o 
   9   8  12       45.41       39.48      9.40 o 
  10   8  12        0.22       -5.41      8.00 o 
  11   8  12        5.98        0.33      8.56 o 
  12   8  12       59.29       58.47      9.58 o 
  13   8  12       33.17       11.49      8.29 o 
  14   8  12        7.00       -6.87      8.27 o 
  15   8  12        0.24       -8.34      8.34 o 
  16   8  12       33.06       24.18      9.47 o 
  17   8  12        0.39       -3.73      8.94 o 
   1   9  12       16.45       25.80      7.70 o 
   2   9  12       28.68       30.12      7.68 o 
   3   9  12        7.90        7.80      7.32 o 
   4   9  12        6.20       15.79      8.06 o 
   5   9  12       64.23       79.51      9.63 o 
   6   9  12       42.72       51.31      9.52 o 
   7   9  12        0.14        9.89      8.48 o 
   8   9  12        5.67       13.83      8.28 o 
   9   9  12        5.23        4.08      8.06 o 
  10   9  12       24.06        4.17      9.27 o 
  11   9  12        0.92       -5.57      8.24 o 
  12   9  12        0.02       18.81      9.86 o 
  13   9  12       22.39       24.37     10.86 o 
  14   9  12       15.25       26.19     10.46 o 
  15   9  12       14.26       25.23     11.09 o 
   0  10  12       12.52       11.20     12.55 o 
   1  10  12       56.47       64.77     12.35 o 
   2  10  12        4.90        3.11     10.30 o 
   3  10  12        2.14        2.79      8.81 o 
   4  10  12       16.74        8.45      9.10 o 
   5  10  12        8.34       27.04      9.78 o 
   6  10  12        1.77        3.11      8.97 o 
   7  10  12        5.25        4.48      9.65 o 
   8  10  12       14.71        3.36      9.81 o 
   9  10  12        0.31       27.22     10.62 o 
  10  10  12        7.26       13.89     10.60 o 
  11  10  12        0.02       -5.41     10.41 o 
  12  10  12       22.56        2.13     10.20 o 
  13  10  12        0.15       -7.77      9.63 o 
  14  10  12        8.10       -0.35     10.00 o 
   1  11  12        7.51       18.40      9.57 o 
   2  11  12       71.47       68.94     10.96 o 
   3  11  12       32.60       34.21     10.30 o 
   4  11  12       13.87       27.94     10.15 o 
   5  11  12        9.05       18.53      9.81 o 
   6  11  12       11.37       10.03      9.36 o 
   7  11  12        2.76       10.71     11.19 o 
   8  11  12        2.90       -0.57     10.58 o 
   9  11  12        0.01       -6.55     10.19 o 
  10  11  12        0.13        4.36     10.60 o 
  11  11  12        0.19        5.55     10.64 o 
  12  11  12        0.47        2.99     12.94 o 
   0  12  12       10.45        4.87     13.89 o 
   1  12  12        2.51       11.69     10.00 o 
   2  12  12        0.01       -0.86      9.62 o 
   3  12  12       41.65       36.09     10.65 o 
   4  12  12        5.83        7.03      9.82 o 
   5  12  12       12.88       28.66     10.50 o 
   6  12  12        1.54        8.98     10.51 o 
   7  12  12        1.91       -4.89      9.70 o 
   8  12  12        0.49       -9.83      9.83 o 
   9  12  12       21.20       -0.80     10.39 o 
   1  13  12       12.33       30.56     12.91 o 
   2  13  12       13.75       16.60     12.44 o 
   3  13  12        6.74       19.84     12.32 o 
   4  13  12        7.64       10.45     12.32 o 
   1   1  13        2.33       -1.88      5.46 o 
   2   1  13        3.92        6.94      5.56 o 
   3   1  13       14.16        8.92      5.46 o 
   4   1  13        1.18        2.30      5.34 o 
   5   1  13       32.51       32.31      6.60 o 
   6   1  13       18.66       26.09      5.83 o 
   7   1  13        1.04        5.04      5.52 o 
   8   1  13       37.34       34.43      6.28 o 
   9   1  13        9.11        8.47      5.96 o 
  10   1  13        0.78       -0.47      5.92 o 
  11   1  13        1.72        6.55      6.86 o 
  12   1  13       24.44       22.24      7.25 o 
  13   1  13       10.07        3.50      8.03 o 
  14   1  13        8.56       10.30      8.73 o 
  15   1  13        8.66        1.37      8.49 o 
  16   1  13       52.24       40.54     10.28 o 
  17   1  13       52.30       43.78     10.15 o 
  18   1  13        0.16       -3.53      9.09 o 
  19   1  13       18.67        6.18      9.60 o 
   0   2  13       19.63       30.93      9.73 o 
   1   2  13       18.15       13.73      6.27 o 
   2   2  13        9.79       13.77      6.37 o 
   3   2  13        5.15       -4.50      5.86 o 
   4   2  13       19.22       26.37      6.87 o 
   5   2  13       71.39       57.62      7.67 o 
   6   2  13        0.06       -5.93      5.93 o 
   7   2  13        6.14       -0.60      6.04 o 
   8   2  13       11.96       15.14      6.81 o 
   9   2  13       27.07       29.51      7.20 o 
  10   2  13        0.22       -5.30      6.37 o 
  11   2  13       72.96       97.31      8.38 o 
  12   2  13       34.52       29.36      7.37 o 
  13   2  13        1.34       -6.95      6.95 o 
  14   2  13        9.47       12.24      7.61 o 
  15   2  13       20.41       23.40      8.06 o 
  16   2  13        0.81       -2.13      8.37 o 
  17   2  13       36.90       28.32      8.82 o 
  18   2  13       18.57        6.09      9.33 o 
  19   2  13       38.93       28.52     11.28 o 
   1   3  13        0.02       -2.91      6.17 o 
   2   3  13        3.43        9.39      5.82 o 
   3   3  13       61.12       72.38      7.12 o 
   4   3  13        2.91       -5.41      5.41 o 
   5   3  13       28.65       44.25      6.46 o 
   6   3  13        8.26        5.17      5.91 o 
   7   3  13        1.52       -0.82      5.56 o 
   8   3  13       13.65       12.78      5.90 o 
   9   3  13       44.95       41.64      6.54 o 
  10   3  13       13.95        9.50      6.83 o 
  11   3  13        0.83        3.87      7.00 o 
  12   3  13       34.12       20.02      7.64 o 
  13   3  13       24.13       11.55      7.72 o 
  14   3  13        3.55       -3.58      7.54 o 
  15   3  13       16.91       25.19      8.63 o 
  16   3  13        0.26        0.14      7.98 o 
  17   3  13        0.46        6.73      8.29 o 
  18   3  13        1.57        0.39      8.87 o 
   0   4  13       83.19       97.04     12.40 o 
   1   4  13      118.83       84.99      8.19 o 
   2   4  13        5.38       -0.04      6.62 o 
   3   4  13      123.05      137.19      9.03 o 
   4   4  13        9.75        4.77      6.87 o 
   5   4  13        3.79        8.09      6.89 o 
   6   4  13        0.84        0.89      6.59 o 
   7   4  13        0.59       -5.43      6.26 o 
   8   4  13       27.28       33.84      6.90 o 
   9   4  13        1.32        5.21      6.39 o 
  10   4  13      125.30      129.00      8.82 o 
  11   4  13       37.06       22.13      7.16 o 
  12   4  13       62.07       63.30      8.14 o 
  13   4  13       28.44       33.83      7.60 o 
  14   4  13        8.65        0.94      6.83 o 
  15   4  13       57.07       62.90      9.37 o 
  16   4  13       15.86        9.48      8.43 o 
  17   4  13        0.01        2.57      8.21 o 
  18   4  13        5.59        0.83      9.18 o 
   1   5  13        2.38       10.29      6.75 o 
   2   5  13       57.95       71.08      8.19 o 
   3   5  13       11.70       15.98      6.94 o 
   4   5  13       10.72       20.06      7.18 o 
   5   5  13        1.93       -6.27      6.27 o 
   6   5  13       27.11       32.37      7.54 o 
   7   5  13       69.24       78.12      8.69 o 
   8   5  13        0.85       -3.46      7.02 o 
   9   5  13        0.94        4.73      9.44 o 
  10   5  13        5.85        5.21      7.10 o 
  11   5  13       14.29       22.17      7.60 o 
  12   5  13        7.17       11.57      7.32 o 
  13   5  13        2.02        8.02      7.31 o 
  14   5  13        0.45       -7.19      7.19 o 
  15   5  13       28.71       24.40      8.55 o 
  16   5  13        6.44       -7.75      7.75 o 
  17   5  13        3.25       -8.05      8.05 o 
   0   6  13        0.00       -7.13      9.41 o 
   1   6  13       47.60       59.84      7.98 o 
   2   6  13        0.35        5.01      6.77 o 
   3   6  13       16.96        4.40      6.86 o 
   4   6  13       35.50       31.96      7.60 o 
   5   6  13       53.56       38.33      7.60 o 
   6   6  13        0.00        4.00      7.21 o 
   7   6  13        1.78        1.25      7.21 o 
   8   6  13        4.28        3.69      7.25 o 
   9   6  13        2.42       -7.13      7.13 o 
  10   6  13       22.17       22.85      7.66 o 
  11   6  13       16.08        8.85      7.68 o 
  12   6  13       42.10       62.82      8.71 o 
  13   6  13       14.34       11.03      8.14 o 
  14   6  13        1.35       -0.97      8.06 o 
  15   6  13        0.10       -1.82      7.85 o 
  16   6  13        4.92        0.90      8.60 o 
  17   6  13        4.25      -10.93     14.37 o 
   1   7  13        1.65        3.13      6.61 o 
   2   7  13        0.43       -0.07      6.80 o 
   3   7  13        7.04       10.70      7.41 o 
   4   7  13        5.76        9.44      7.77 o 
   5   7  13        6.45        5.22      7.29 o 
   6   7  13        6.71        4.15      7.25 o 
   7   7  13       39.71       29.05      8.05 o 
   8   7  13        1.37        5.12      7.53 o 
   9   7  13       43.73       50.82      8.68 o 
  10   7  13       44.40       59.77      8.95 o 
  11   7  13       15.83       10.50      9.14 o 
  12   7  13       95.94      115.64     11.66 o 
  13   7  13       29.87       15.88      9.46 o 
  14   7  13        7.94        1.44      9.07 o 
  15   7  13       13.49       16.94      9.52 o 
   0   8  13        1.58       19.31     11.07 o 
   1   8  13       12.94       16.52      7.95 o 
   2   8  13        1.00       -7.30      7.30 o 
   3   8  13       18.18       23.44      8.51 o 
   4   8  13       52.98       63.24      9.39 o 
   5   8  13        0.21       -0.71      8.00 o 
   6   8  13        0.74       10.13      8.27 o 
   7   8  13        2.84        2.03      8.22 o 
   8   8  13        1.29       10.92      9.11 o 
   9   8  13        0.42       -0.24      9.11 o 
  10   8  13       16.21       25.66      9.93 o 
  11   8  13        3.27        6.08      9.43 o 
  12   8  13       44.82       26.41     10.77 o 
  13   8  13        3.27        5.17      8.85 o 
  14   8  13        0.53       -7.84      8.71 o 
   1   9  13        0.11        5.47      7.72 o 
   2   9  13       25.08       37.67      8.68 o 
   3   9  13       33.88       41.92      8.81 o 
   4   9  13        1.48        9.44      8.86 o 
   5   9  13       33.80       54.72      9.98 o 
   6   9  13        6.47       19.45      9.22 o 
   7   9  13        5.12       12.89      9.31 o 
   8   9  13        0.61       -6.84      8.95 o 
   9   9  13        1.11       -8.06      8.06 o 
  10   9  13        0.07       -5.47      9.21 o 
  11   9  13        4.23       11.44     10.63 o 
  12   9  13        0.50        6.23     10.56 o 
  13   9  13        5.37       -8.08     10.33 o 
   0  10  13        2.56       17.63     13.98 o 
   1  10  13        0.05        9.25      9.40 o 
   2  10  13        3.16       -9.07      9.07 o 
   3  10  13        1.66        3.59      9.15 o 
   4  10  13        3.41       16.35      9.65 o 
   5  10  13       23.69       46.98     11.13 o 
   6  10  13        0.01       11.68     11.51 o 
   7  10  13        0.14       10.16     10.57 o 
   8  10  13       40.14       52.26     11.65 o 
   9  10  13        0.51        5.56     10.41 o 
  10  10  13       62.76       60.01     14.29 o 
  11  10  13        1.36       -8.28      9.96 o 
   1  11  13        0.87       -3.83      9.55 o 
   2  11  13       12.37       15.81      9.84 o 
   3  11  13        9.41        4.50      9.96 o 
   4  11  13        0.11       16.43      9.81 o 
   5  11  13        1.99        0.27     10.29 o 
   6  11  13        7.31       -5.96     10.38 o 
   7  11  13        2.04        9.86     10.65 o 
   8  11  13        5.53       -0.74     10.49 o 
   0  12  13        3.98        4.67     14.85 o 
   1  12  13        0.22        7.03     10.10 o 
   2  12  13        0.07        5.85     10.21 o 
   3  12  13        5.83       13.12     12.37 o 
   0   0  14      124.31      121.69     19.43 o 
   1   0  14      118.12       74.26     12.58 o 
   2   0  14       84.63       95.62     12.99 o 
   3   0  14       14.24        2.26     10.57 o 
   4   0  14       84.69       87.32     13.00 o 
   5   0  14       87.91       74.38     12.94 o 
   6   0  14       17.66       35.21     11.47 o 
   7   0  14        1.37       -5.88     10.02 o 
   8   0  14       29.51       30.66     11.06 o 
   9   0  14       56.41       52.03     13.48 o 
  10   0  14       23.62       21.69     12.15 o 
  11   0  14       61.81       80.60     14.45 o 
  12   0  14       11.66       13.69     12.91 o 
  13   0  14       62.49       62.87     13.46 o 
  14   0  14        0.25       -8.06     12.19 o 
  15   0  14       10.67       -1.24     13.53 o 
  16   0  14       14.17       16.74     13.83 o 
  17   0  14       28.68        8.16     13.51 o 
   1   1  14       17.79       18.03      8.45 o 
   2   1  14      108.73      106.21     10.33 o 
   3   1  14      128.05      115.37     10.64 o 
   4   1  14       53.53       56.61      9.50 o 
   5   1  14       18.80       13.63      9.17 o 
   6   1  14        6.94       -1.00      9.43 o 
   7   1  14        3.60        1.86      8.30 o 
   8   1  14       53.31       42.45      9.07 o 
   9   1  14        9.98       18.20      8.63 o 
  10   1  14        3.14       -2.61      8.50 o 
  11   1  14        4.87        5.54      8.54 o 
  12   1  14        6.42        6.14      8.48 o 
  13   1  14       25.97       34.77      9.74 o 
  14   1  14        1.71        8.11     10.39 o 
  15   1  14       42.68       34.37     10.23 o 
  16   1  14        0.42       -9.00      9.28 o 
  17   1  14        3.69       -9.59      9.60 o 
   0   2  14      262.19      271.06     16.91 o 
   1   2  14       13.94        4.48      6.97 o 
   2   2  14      177.53      170.89      9.93 o 
   3   2  14        0.63        2.03      6.74 o 
   4   2  14        0.83        2.84      6.78 o 
   5   2  14        0.04       -6.51      6.62 o 
   6   2  14       75.94       62.43      8.08 o 
   7   2  14      204.34      204.91     10.51 o 
   8   2  14        4.66        8.48      7.25 o 
   9   2  14      291.57      360.99     12.56 o 
  10   2  14        2.79       -6.80      6.80 o 
  11   2  14       32.17       37.42      7.91 o 
  12   2  14       26.14       34.82      7.88 o 
  13   2  14       42.61       40.80      9.32 o 
  14   2  14       44.82       50.43     10.73 o 
  15   2  14        0.68       -7.97      9.70 o 
  16   2  14        0.03       -9.60      9.60 o 
  17   2  14       12.57        8.48     15.00 o 
   1   3  14        6.74       -4.20      8.13 o 
   2   3  14       47.84       57.79      9.06 o 
   3   3  14        7.04       19.18      8.03 o 
   4   3  14        7.36        6.03      7.49 o 
   5   3  14      169.07      166.59     10.17 o 
   6   3  14        1.38       -3.46      7.08 o 
   7   3  14      236.14      280.18     12.03 o 
   8   3  14        3.00        3.61      7.21 o 
   9   3  14       24.79       31.87      8.12 o 
  10   3  14        2.57       -0.10      7.22 o 
  11   3  14      152.70      153.89     10.13 o 
  12   3  14        2.83       -7.71      7.71 o 
  13   3  14        0.51       -7.81      7.81 o 
  14   3  14        2.89       -3.11      9.23 o 
  15   3  14       13.60        8.28      8.54 o 
  16   3  14       16.14       -0.01      8.42 o 
   0   4  14        0.92       -1.46      9.89 o 
   1   4  14       11.73        8.67      7.68 o 
   2   4  14        0.23       -0.13      6.89 o 
   3   4  14        3.53        3.42      6.97 o 
   4   4  14       20.76       19.35      7.15 o 
   5   4  14       11.60       -1.72      7.06 o 
   6   4  14        6.00        0.81      7.28 o 
   7   4  14       80.35      109.17      9.03 o 
   8   4  14        0.55        3.49      7.27 o 
   9   4  14       32.47       39.96      9.90 o 
  10   4  14        0.81       -8.71      8.71 o 
  11   4  14        3.38        3.22      8.20 o 
  12   4  14        0.99       -8.17      8.17 o 
  13   4  14        0.96       -0.01      8.31 o 
  14   4  14       53.43       53.17      9.12 o 
  15   4  14        7.39       -4.55      8.28 o 
  16   4  14       20.35       12.77      8.68 o 
   1   5  14       51.93       45.06      8.45 o 
   2   5  14        0.01       -1.70      7.40 o 
   3   5  14      178.92      184.24     10.76 o 
   4   5  14       15.36       19.02      7.76 o 
   5   5  14        0.41       -1.40      7.16 o 
   6   5  14        5.31        1.55      7.52 o 
   7   5  14       56.48       64.57     11.82 o 
   8   5  14        6.57       10.04      8.04 o 
   9   5  14        2.66       -4.71      7.73 o 
  10   5  14        8.41       -0.91      7.80 o 
  11   5  14       72.58       85.18      9.65 o 
  12   5  14       22.23       18.29      8.29 o 
  13   5  14        6.30        4.03      8.41 o 
  14   5  14        1.34       -7.23      9.15 o 
  15   5  14       13.04        5.43     10.35 o 
   0   6  14        3.51       14.31     11.29 o 
   1   6  14       29.10       31.71      8.41 o 
   2   6  14        5.07       -8.24      8.24 o 
   3   6  14       33.15       33.38      8.16 o 
   4   6  14        3.05        3.67      7.33 o 
   5   6  14       82.41       88.95      9.26 o 
   6   6  14       11.21        0.41      7.90 o 
   7   6  14        2.50        8.57      8.05 o 
   8   6  14        0.03       -7.73      7.73 o 
   9   6  14       23.13       24.11      8.57 o 
  10   6  14        0.66       -7.97      7.97 o 
  11   6  14        8.76        8.31      8.28 o 
  12   6  14       17.11       13.61      8.61 o 
  13   6  14       28.04       16.10      9.19 o 
  14   6  14       10.43       -8.30      8.30 o 
   1   7  14        0.49       10.47      8.16 o 
   2   7  14        0.02        0.53      7.59 o 
   3   7  14        5.76        5.17      7.85 o 
   4   7  14        3.81        4.68      7.99 o 
   5   7  14        6.72       -0.78      7.90 o 
   6   7  14        0.98        3.37      7.84 o 
   7   7  14       18.21       22.48      8.42 o 
   8   7  14        3.88       -0.52      7.99 o 
   9   7  14        0.15       -6.86      7.99 o 
  10   7  14        7.39       -1.90      8.84 o 
  11   7  14        4.44       -0.31     10.14 o 
  12   7  14        3.46        1.25      9.58 o 
  13   7  14        4.78        2.71      9.70 o 
   0   8  14        2.35        1.57     13.27 o 
   1   8  14       38.60       24.34      8.93 o 
   2   8  14       15.68       11.88      8.70 o 
   3   8  14       37.34       51.33      9.78 o 
   4   8  14       22.92       26.16      9.18 o 
   5   8  14       36.69       35.57     11.30 o 
   6   8  14        5.58       -2.04      8.74 o 
   7   8  14       43.02       46.25     12.86 o 
   8   8  14        0.96       15.11     10.00 o 
   9   8  14      127.39      148.47     13.15 o 
  10   8  14        0.29        2.63      9.83 o 
  11   8  14        0.12        0.03      9.67 o 
   1   9  14        7.83       -5.97      8.49 o 
   2   9  14        7.69       25.45      9.18 o 
   3   9  14        7.17        1.57      8.53 o 
   4   9  14        0.22       18.31      9.02 o 
   5   9  14        7.80       12.43      9.49 o 
   6   9  14        4.76       27.92      9.99 o 
   7   9  14       30.34       37.67     10.34 o 
   8   9  14        3.99        4.99      9.63 o 
   9   9  14        0.19        0.31      9.16 o 
   0  10  14       14.59       18.05     15.58 o 
   1  10  14        0.89        1.86      9.38 o 
   2  10  14       10.67       13.26     10.46 o 
   3  10  14       10.08       23.13     10.81 o 
   4  10  14        1.13       10.37     10.41 o 
   5  10  14        5.95       -0.18     10.29 o 
   6  10  14        1.23       22.54     10.90 o 
   1   1  15        0.17       11.08      9.52 o 
   2   1  15       25.03       36.21     11.62 o 
   3   1  15        5.63       -9.37      9.37 o 
   4   1  15        3.18        2.53      9.45 o 
   5   1  15        0.28        2.10      9.27 o 
   6   1  15        8.12       31.58     10.53 o 
   7   1  15       17.04       14.68     10.28 o 
   8   1  15       28.42       31.75     10.85 o 
   9   1  15        3.03       -2.20      9.36 o 
  10   1  15       17.48       13.82     11.15 o 
  11   1  15       18.51        5.56     10.32 o 
  12   1  15       18.06       23.20     10.25 o 
  13   1  15       15.09        6.86      9.91 o 
  14   1  15        2.35       -3.77      9.30 o 
   0   2  15        3.70      -11.87     14.72 o 
   1   2  15       15.21       12.37     13.21 o 
   2   2  15        0.03        0.39     10.55 o 
   3   2  15        2.36        2.56     10.65 o 
   4   2  15        4.61        1.25      9.45 o 
   5   2  15       65.25       76.80     11.59 o 
   6   2  15        0.39      -12.02     15.10 o 
   7   2  15        3.10        1.64      9.98 o 
   8   2  15       19.37       -1.91     10.23 o 
   9   2  15        7.93       18.35     10.03 o 
  10   2  15       39.80       29.15     10.08 o 
  11   2  15        6.32       14.16      9.93 o 
  12   2  15        1.15        4.31      9.55 o 
  13   2  15        0.18       -7.06      9.76 o 
  14   2  15        2.67      -10.10     10.10 o 
   1   3  15        1.39       -7.73      7.73 o 
   2   3  15        0.00       -0.84      8.33 o 
   3   3  15       28.78       15.10      9.35 o 
   4   3  15        3.39       -8.08      8.08 o 
   5   3  15        1.68       -1.60     10.94 o 
   6   3  15        4.98        9.20      8.63 o 
   7   3  15       34.94       55.56      9.41 o 
   8   3  15       11.55       15.30      9.38 o 
   9   3  15       74.36       85.45     10.33 o 
  10   3  15        1.77       -1.56      7.74 o 
  11   3  15        2.49        1.63      8.36 o 
  12   3  15        2.13       -8.17      8.17 o 
  13   3  15        3.20       -8.56      8.56 o 
   0   4  15       38.45       84.15     22.38 o 
   1   4  15      151.52      193.67     14.79 o 
   2   4  15        0.02       -9.52      9.63 o 
   3   4  15       12.72        5.76      9.67 o 
   4   4  15        5.67       11.45      9.42 o 
   5   4  15        1.76       -8.90      8.90 o 
   6   4  15        3.77        0.54      9.00 o 
   7   4  15       38.27       23.43     11.68 o 
   8   4  15       37.79       42.37     10.10 o 
   9   4  15        1.39       -2.02      9.27 o 
  10   4  15       11.55        9.71      9.88 o 
  11   4  15       19.45       16.14     10.18 o 
  12   4  15        0.35       -9.05      9.05 o 
  13   4  15       54.62       47.39     10.40 o 
   1   5  15        6.20        8.41      8.14 o 
   2   5  15       42.58       35.62      8.71 o 
   3   5  15       21.66       21.57     10.93 o 
   4   5  15        1.93       -3.84      7.79 o 
   5   5  15        1.56       -0.60      7.98 o 
   6   5  15        6.23       11.07      8.54 o 
   7   5  15       14.50       25.40      9.89 o 
   8   5  15        0.02       -4.75     10.00 o 
   9   5  15        0.30       -9.21      9.21 o 
  10   5  15        0.42       -1.51      9.57 o 
  11   5  15        3.89       -0.01      9.67 o 
  12   5  15        0.76       -3.52      9.94 o 
   0   6  15        3.19       14.86     12.33 o 
   1   6  15       32.95       29.49      8.88 o 
   2   6  15        0.18       -0.47      8.02 o 
   3   6  15       11.97       15.64      8.58 o 
   4   6  15        1.82       -2.16      8.40 o 
   5   6  15        0.92        4.22      8.23 o 
   6   6  15       25.11       13.76      9.05 o 
   7   6  15       29.17       37.86      8.98 o 
   8   6  15       19.07       25.70      8.78 o 
   9   6  15        7.85       14.79      8.67 o 
  10   6  15        4.09       19.57      8.85 o 
   1   7  15       28.10       22.98      8.57 o 
   2   7  15       17.09       34.65      8.81 o 
   3   7  15       52.96       56.59      9.79 o 
   4   7  15        5.78       12.24      8.46 o 
   5   7  15       22.93       32.18      8.83 o 
   6   7  15        8.96        5.94      8.50 o 
   7   7  15        0.50       15.27      8.70 o 
   8   7  15        0.26       12.31     10.35 o 
   9   7  15        0.02       -3.05      9.62 o 
   0   8  15        4.83       -0.72     12.98 o 
   1   8  15       16.26       13.27     11.19 o 
   2   8  15        3.20       -0.11      9.21 o 
   3   8  15        4.25       -5.44      8.97 o 
   4   8  15        0.39       -5.89      8.73 o 
   5   8  15        5.39       -3.94      8.86 o 
   6   8  15       15.77        4.16      9.06 o 
   1   9  15        4.25       23.94      9.73 o 
   0   0  16      122.79      181.05     24.45 o 
   1   0  16      143.59      180.82     17.51 o 
   2   0  16       20.26       18.97     14.94 o 
   3   0  16        0.46      -10.69     14.16 o 
   4   0  16        9.63       -3.89     14.71 o 
   5   0  16       33.71       26.11     20.01 o 
   6   0  16        3.27      -24.55     24.55 o 
   7   0  16        0.05       -6.10     14.51 o 
   8   0  16       52.59       55.57     20.21 o 
   9   0  16       27.31        0.55     15.73 o 
  10   0  16       11.85        8.43     14.46 o 
   1   1  16        6.73       -1.68     11.28 o 
   2   1  16       97.62      103.37     14.18 o 
   3   1  16       16.18        4.71     11.22 o 
   4   1  16      139.78      155.71     14.05 o 
   5   1  16        2.14      -10.20     10.20 o 
   6   1  16       20.50       21.86     11.92 o 
   7   1  16        8.58       10.35     11.49 o 
   8   1  16        8.82       -4.85     11.71 o 
   9   1  16        8.74        4.45     12.53 o 
  10   1  16        7.64        0.30     11.62 o 
   0   2  16       32.35       17.96     17.41 o 
   1   2  16       27.95       27.12     12.04 o 
   2   2  16       39.78       66.11     12.83 o 
   3   2  16       28.95       55.69     13.02 o 
   4   2  16        4.96       -4.50     11.17 o 
   5   2  16        0.31       -0.50     11.44 o 
   6   2  16        0.46      -11.29     11.29 o 
   7   2  16       16.70       14.82     18.04 o 
   8   2  16       11.30      -11.74     11.74 o 
   9   2  16        0.13       -5.60     10.44 o 
  10   2  16        7.03      -10.77     10.77 o 
   1   3  16       11.74       17.84     11.64 o 
   2   3  16       13.95       21.83     11.90 o 
   3   3  16       14.33       22.19     12.42 o 
   4   3  16        3.97       -5.21     11.30 o 
   5   3  16        0.38      -11.05     11.05 o 
   6   3  16        0.01      -12.42     12.42 o 
   7   3  16        3.25       -1.96     11.33 o 
   8   3  16        0.47        3.65     11.25 o 
   9   3  16        1.77       -7.39     11.47 o 
   0   4  16        0.02       -4.75     13.38 o 
   1   4  16        0.44       10.12      9.92 o 
   2   4  16       27.27        8.78     10.44 o 
   3   4  16       14.69       19.47     10.19 o 
   4   4  16       22.10       24.98     10.30 o 
   5   4  16       34.20       22.07     10.18 o 
   6   4  16        5.65        9.87     11.56 o 
   7   4  16        4.41       -9.25      9.25 o 
   8   4  16        4.95       -6.41      9.30 o 
   1   5  16        2.83        7.99     12.29 o 
   2   5  16       39.44       44.09     11.91 o 
   3   5  16       10.85       -1.24     10.02 o 
   4   5  16        0.80       -9.26     10.42 o 
   5   5  16       25.07       35.05     10.50 o 
   6   5  16        6.28       11.19      9.96 o 
   7   5  16        0.06        9.14     10.19 o 
   0   6  16      112.43      196.54     21.55 o 
   1   6  16       10.95       21.59      9.85 o 
   2   6  16       23.13       20.14     10.23 o 
   3   6  16       15.46        6.39      9.72 o 
   4   6  16       10.64       16.34     10.53 o 
   5   6  16       12.20        4.97     13.53 o 
   1   1  17       93.90      134.68     16.24 o 
   2   1  17      102.08      121.35     16.73 o 
   3   1  17      152.22      199.91     18.05 o 
   0   2  17       45.55       48.96     18.74 o 
   1   2  17       96.70      150.71     15.84 o 
   2   2  17        0.28       15.08     12.24 o 
                                                 
